# Supplementary material for: The family Oestridae in Egypt and Saudi Arabia (Diptera, Oestroidea)
Source: Zookeys. 2020 Jun 8;947:113–42. doi: 10.3897/zookeys.947.52317 (PMC7363712; doi:10.3897/zookeys.947.52317)
Supplement: XML Treatment for Gasterophilus intestinalis [file zookeys.947.52317-treatment3.xml]

<!DOCTYPE tp:taxon-treatment
  PUBLIC "-//TaxonX//DTD Taxonomic Treatment Publishing DTD v0 20100105//EN" "tax-treatment-NSO.dtd">
<tp:taxon-treatment xmlns:tp="http://www.plazi.org/taxpub"><tp:treatment-meta><kwd-group><label>Taxon classification</label><kwd><named-content xmlns:xlink="http://www.w3.org/1999/xlink" content-type="kingdom">Animalia</named-content></kwd><kwd><named-content xmlns:xlink="http://www.w3.org/1999/xlink" content-type="order">Diptera</named-content></kwd><kwd><named-content xmlns:xlink="http://www.w3.org/1999/xlink" content-type="family">Oestridae</named-content></kwd></kwd-group><mixed-citation publication-type="journal"><person-group><name><surname>El-Hawagry</surname><given-names>Magdi S. A.</given-names></name><name><surname>Abdel-Dayem</surname><given-names>Mahmoud S.</given-names></name><name><surname>Dhafer</surname><given-names>Hathal M. Al</given-names></name></person-group><article-title>The family <tp:taxon-name><tp:taxon-name-part taxon-name-part-type="family">Oestridae</tp:taxon-name-part></tp:taxon-name> in Egypt and Saudi Arabia (<tp:taxon-name><tp:taxon-name-part taxon-name-part-type="order">Diptera</tp:taxon-name-part></tp:taxon-name>, <tp:taxon-name><tp:taxon-name-part taxon-name-part-type="superfamily">Oestroidea</tp:taxon-name-part></tp:taxon-name>)</article-title><source>Zookeys</source><day>08</day><month>6</month><year>2020</year><volume>947</volume><fpage>113</fpage><lpage>142</lpage><pub-id pub-id-type="doi">10.3897/zookeys.947.52317</pub-id></mixed-citation></tp:treatment-meta><tp:nomenclature><tp:taxon-name><object-id xmlns:xlink="http://www.w3.org/1999/xlink" content-type="arpha" xlink:type="simple">37ECC6A4-101F-5BD8-A7BE-676D5FD25891</object-id>
            <tp:taxon-name-part taxon-name-part-type="genus" reg="Gasterophilus">Gasterophilus</tp:taxon-name-part>
            <tp:taxon-name-part taxon-name-part-type="species" reg="intestinalis">intestinalis</tp:taxon-name-part>
          </tp:taxon-name><tp:taxon-authority>(De Geer, 1776)</tp:taxon-authority><xref ref-type="fig" rid="F2">Fig. 2a</xref><tp:nomenclature-citation-list><tp:nomenclature-citation><tp:taxon-name>
                <tp:taxon-name-part taxon-name-part-type="genus" reg="Oestrus">Oestrus</tp:taxon-name-part> <tp:taxon-name-part taxon-name-part-type="species" reg="intestinalis">intestinalis</tp:taxon-name-part></tp:taxon-name><comment>De Geer, 1776: 292. Type locality: Sweden.</comment></tp:nomenclature-citation><tp:nomenclature-citation><tp:taxon-name>
                <tp:taxon-name-part taxon-name-part-type="genus" reg="Oestrus">Oestrus</tp:taxon-name-part> <tp:taxon-name-part taxon-name-part-type="species" reg="equi">equi</tp:taxon-name-part></tp:taxon-name><comment>Clark, 1797: 298. Preoccupied by Fabricius, 1787. Type locality: England.</comment></tp:nomenclature-citation><tp:nomenclature-citation><tp:taxon-name>
                <tp:taxon-name-part taxon-name-part-type="genus" reg="Oestrus">Oestrus</tp:taxon-name-part> <tp:taxon-name-part taxon-name-part-type="species" reg="gastricus">gastricus</tp:taxon-name-part> <tp:taxon-name-part taxon-name-part-type="subspecies" reg="major">major</tp:taxon-name-part></tp:taxon-name><comment>Schwab, 1840: 31. Unavailable name.</comment></tp:nomenclature-citation><tp:nomenclature-citation><tp:taxon-name>
                <tp:taxon-name-part taxon-name-part-type="genus" reg="Oestrus">Oestrus</tp:taxon-name-part> <tp:taxon-name-part taxon-name-part-type="species" reg="bengalensis">bengalensis</tp:taxon-name-part></tp:taxon-name><comment>Macquart, 1843: 182. Type localities: Bangladesh and India.</comment></tp:nomenclature-citation><tp:nomenclature-citation><tp:taxon-name>
                <tp:taxon-name-part taxon-name-part-type="genus" reg="Oestrus">Oestrus</tp:taxon-name-part> <tp:taxon-name-part taxon-name-part-type="species" reg="gastrophilus">gastrophilus</tp:taxon-name-part></tp:taxon-name><comment>Gistel, 1848: 153. Type locality: Probably Germany.</comment></tp:nomenclature-citation><tp:nomenclature-citation><tp:taxon-name>
                <tp:taxon-name-part taxon-name-part-type="genus" reg="Oestrus">Oestrus</tp:taxon-name-part> <tp:taxon-name-part taxon-name-part-type="species" reg="schwabianus">schwabianus</tp:taxon-name-part></tp:taxon-name><comment>Gistel, 1848: 153. Type locality: Probably Germany (Bavaria).</comment></tp:nomenclature-citation><tp:nomenclature-citation><tp:taxon-name>
                <tp:taxon-name-part taxon-name-part-type="genus" reg="Gastrophilus">Gastrophilus</tp:taxon-name-part> <tp:taxon-name-part taxon-name-part-type="species" reg="equi">equi</tp:taxon-name-part> <tp:taxon-name-part taxon-name-part-type="infraspecific-rank">var.</tp:taxon-name-part> <tp:taxon-name-part taxon-name-part-type="variety" reg="asininus">asininus</tp:taxon-name-part></tp:taxon-name><comment>Brauer, 1863: 71. Type localities: Egypt and Sudan (“Egypten” &amp; “Nubien”).</comment></tp:nomenclature-citation><tp:nomenclature-citation><tp:taxon-name>
                <tp:taxon-name-part taxon-name-part-type="genus" reg="Gastrophilus">Gastrophilus</tp:taxon-name-part> <tp:taxon-name-part taxon-name-part-type="species" reg="aequi">aequi</tp:taxon-name-part></tp:taxon-name><comment>: <xref ref-type="bibr" rid="B21">Brauer 1863</xref>: 28. Incorrect subsequent spelling of <tp:taxon-name><tp:taxon-name-part taxon-name-part-type="genus" reg="Gastrophilus"/><tp:taxon-name-part taxon-name-part-type="species" reg="equi">equi</tp:taxon-name-part></tp:taxon-name> Clark, 1797.</comment></tp:nomenclature-citation><tp:nomenclature-citation><tp:taxon-name>
                <tp:taxon-name-part taxon-name-part-type="genus" reg="Gasterophilus">Gasterophilus</tp:taxon-name-part> <tp:taxon-name-part taxon-name-part-type="species" reg="magnicornis">magnicornis</tp:taxon-name-part></tp:taxon-name><comment>Bezzi, 1916: 29. Type locality: Eritrea.</comment></tp:nomenclature-citation></tp:nomenclature-citation-list></tp:nomenclature><tp:treatment-sec sec-type="Common name" id="SECID0EH1AG"><title>Common name.</title><p>Horse bot fly.</p></tp:treatment-sec><tp:treatment-sec sec-type="distribution" id="SECID0EM1AG"><title>Distribution.</title><p><abbrev xmlns:xlink="http://www.w3.org/1999/xlink" xlink:title="Afrotropical Realm" id="ABBRID0ES1AG" xlink:type="simple">AF</abbrev>: Burkina Faso, Chad, Eritrea, Ethiopia, Ghana, Kenya, Morocco, Nigeria, Republic of the Congo, Senegal, South Africa, <abbrev xmlns:xlink="http://www.w3.org/1999/xlink" xlink:title="Saint" id="ABBRID0EW1AG" xlink:type="simple">St</abbrev>. Helena, Sudan, Tanzania, United Arab Emirates. <abbrev xmlns:xlink="http://www.w3.org/1999/xlink" xlink:title="Australasian Realm" id="ABBRID0E11AG" xlink:type="simple">AU</abbrev>: Australia (New South Wales, Norfolk <abbrev xmlns:xlink="http://www.w3.org/1999/xlink" xlink:title="Island" id="ABBRID0E51AG" xlink:type="simple">Is</abbrev>, Tasmania), Hawaii, New Zealand. <abbrev xmlns:xlink="http://www.w3.org/1999/xlink" xlink:title="Nearctic Realm" id="ABBRID0EC2AG" xlink:type="simple">NE</abbrev>: Canada (Alberta, British Columbia, Manitoba, New Brunswick, Ontario, Quebec, Saskatchewan), Mexico (Aguascalientes, Chiapas), <abbrev xmlns:xlink="http://www.w3.org/1999/xlink" xlink:title="United States of America" id="ABBRID0EG2AG" xlink:type="simple">USA</abbrev> (widespread). <abbrev xmlns:xlink="http://www.w3.org/1999/xlink" xlink:title="Neotropical Realm" id="ABBRID0EK2AG" xlink:type="simple">NEO</abbrev>: Argentina, Brazil (Rio Grande do Sul), Chile (Bío Bío Region), Jamaica, Venezuela. <abbrev xmlns:xlink="http://www.w3.org/1999/xlink" xlink:title="Oriental Realm" id="ABBRID0EO2AG" xlink:type="simple">OR</abbrev>: India. <abbrev xmlns:xlink="http://www.w3.org/1999/xlink" xlink:title="Palearctic Realm" id="ABBRID0ES2AG" xlink:type="simple">PA</abbrev>: Widespread. (see <xref ref-type="bibr" rid="B106">Soós and Minar 1986a</xref>; <xref ref-type="bibr" rid="B74">Kettle 1995</xref>; <xref ref-type="bibr" rid="B79">Li et al. 2019b</xref>).</p></tp:treatment-sec><tp:treatment-sec sec-type="Localities, hosts, and dates of collection" id="SECID0EC3AG"><title>Localities, hosts, and dates of collection.</title><p>See Table <xref ref-type="table" rid="T3">3</xref> and Figure <xref ref-type="fig" rid="F3">3</xref>.</p><table-wrap id="T3" position="float" orientation="portrait"><label>Table 3.</label><caption><p>Localities, hosts, and dates of collection of <italic><tp:taxon-name><tp:taxon-name-part taxon-name-part-type="genus" reg="Gastrophilus">G.</tp:taxon-name-part> <tp:taxon-name-part taxon-name-part-type="species" reg="intestinalis">intestinalis</tp:taxon-name-part></tp:taxon-name></italic>.</p></caption><table id="TID0EKXCI" rules="all"><tbody><tr><th rowspan="1" colspan="1">Country</th><th rowspan="1" colspan="1">Zone or Region</th><th rowspan="1" colspan="1">Locality</th><th rowspan="1" colspan="1">Coordinates</th><th rowspan="1" colspan="1">Host/s</th><th rowspan="1" colspan="1">Months of collection</th><th rowspan="1" colspan="1">Reference</th></tr><tr><td rowspan="5" colspan="1">Egypt</td><td rowspan="1" colspan="1">Coastal Strip</td><td rowspan="1" colspan="1">Alexandria</td><td rowspan="1" colspan="1">
                    <named-content xmlns:xlink="http://www.w3.org/1999/xlink" content-type="dwc:verbatimCoordinates" xlink:type="simple">
                      <named-content content-type="geo-json" specific-use="{&#34;type&#34;:&#34;Point&#34;,&#34;coordinates&#34;:[29.917285,31.203358]}" id="NCID0EP5AG" xlink:type="simple">31.203358N, 29.917285E</named-content>
                    </named-content>
                  </td><td rowspan="1" colspan="1">mules and donkeys (from stomachs)</td><td rowspan="1" colspan="1">from October to April</td><td rowspan="1" colspan="1">
                    <xref ref-type="bibr" rid="B41">El-Bakry and Fadly (2014)</xref>
                  </td></tr><tr><td rowspan="4" colspan="1">Lower Nile Valley &amp; Delta</td><td rowspan="1" colspan="1">Cairo (at slaughterhouse of the National Cairo Circus)</td><td rowspan="1" colspan="1">
                    <named-content xmlns:xlink="http://www.w3.org/1999/xlink" content-type="dwc:verbatimCoordinates" xlink:type="simple">
                      <named-content content-type="geo-json" specific-use="{&#34;type&#34;:&#34;Point&#34;,&#34;coordinates&#34;:[31.360598,30.122446]}" id="NCID0EQ6AG" xlink:type="simple">30.122446N, 31.360598E</named-content>
                    </named-content>
                  </td><td rowspan="1" colspan="1">donkeys</td><td rowspan="1" colspan="1">throughout the year</td><td rowspan="1" colspan="1">
                    <xref ref-type="bibr" rid="B67">Hilali et al. (1987)</xref>
                  </td></tr><tr><td rowspan="1" colspan="1">Cairo (at Cairo Manure Co.)</td><td rowspan="1" colspan="1">
                    <named-content xmlns:xlink="http://www.w3.org/1999/xlink" content-type="dwc:verbatimCoordinates" xlink:type="simple">
                      <named-content content-type="geo-json" specific-use="{&#34;type&#34;:&#34;Point&#34;,&#34;coordinates&#34;:[31.253994,30.102160]}" id="NCID0EOABG" xlink:type="simple">30.102160N, 31.253994E</named-content>
                    </named-content>
                  </td><td rowspan="1" colspan="1">mules and donkeys (from stomachs)</td><td rowspan="1" colspan="1">April to December</td><td rowspan="1" colspan="1">museum material (see material examined)</td></tr><tr><td rowspan="1" colspan="1">Cairo (abattoir)</td><td rowspan="1" colspan="1">
                    <named-content xmlns:xlink="http://www.w3.org/1999/xlink" content-type="dwc:verbatimCoordinates" xlink:type="simple">
                      <named-content content-type="geo-json" specific-use="{&#34;type&#34;:&#34;Point&#34;,&#34;coordinates&#34;:[31.244248,30.040022]}" id="NCID0EHBBG" xlink:type="simple">30.040022N, 31.244248E</named-content>
                    </named-content>
                  </td><td rowspan="1" colspan="1">donkeys (from stomachs)</td><td rowspan="1" colspan="1">June</td><td rowspan="1" colspan="1">museum material (see material examined)</td></tr><tr><td rowspan="1" colspan="1">Giza (Giza Zoo)</td><td rowspan="1" colspan="1">
                    <named-content xmlns:xlink="http://www.w3.org/1999/xlink" content-type="dwc:verbatimCoordinates" xlink:type="simple">
                      <named-content content-type="geo-json" specific-use="{&#34;type&#34;:&#34;Point&#34;,&#34;coordinates&#34;:[31.215963,30.027973]}" id="NCID0EACBG" xlink:type="simple">30.027973N, 31.215963E</named-content>
                    </named-content>
                  </td><td rowspan="1" colspan="1">donkeys (from stomachs)</td><td rowspan="1" colspan="1">throughout the year</td><td rowspan="1" colspan="1"><xref ref-type="bibr" rid="B1">Abdel Rahman et al. (2018)</xref>; <xref ref-type="bibr" rid="B13">Attia et al. (2018)</xref></td></tr><tr><td rowspan="3" colspan="1">
                    <abbrev xmlns:xlink="http://www.w3.org/1999/xlink" xlink:title="Kingdom of Saudi Arabia" id="ABBRID0E2CBG" xlink:type="simple">KSA</abbrev>
                  </td><td rowspan="3" colspan="1">widespread in all regions, especially abundant in Al-Ehsaa, El-Kharj and Riyadh</td><td rowspan="1" colspan="1">Al-Ehsaa</td><td rowspan="1" colspan="1">
                    <named-content xmlns:xlink="http://www.w3.org/1999/xlink" content-type="dwc:verbatimCoordinates" xlink:type="simple">
                      <named-content content-type="geo-json" specific-use="{&#34;type&#34;:&#34;Point&#34;,&#34;coordinates&#34;:[49.596223,25.388528]}" id="NCID0EMDBG" xlink:type="simple">25.388528N, 49.596223E</named-content>
                    </named-content>
                  </td><td rowspan="1" colspan="1">donkeys and horses (from stomachs)</td><td rowspan="1" colspan="1">March to September</td><td rowspan="1" colspan="1">
                    <xref ref-type="bibr" rid="B2">Abu-Thuraya (1982)</xref>
                  </td></tr><tr><td rowspan="1" colspan="1">El-Kharj</td><td rowspan="1" colspan="1">
                    <named-content xmlns:xlink="http://www.w3.org/1999/xlink" content-type="dwc:verbatimCoordinates" xlink:type="simple">
                      <named-content content-type="geo-json" specific-use="{&#34;type&#34;:&#34;Point&#34;,&#34;coordinates&#34;:[47.305011,24.148402]}" id="NCID0EKEBG" xlink:type="simple">24.148402N, 47.305011E</named-content>
                    </named-content>
                  </td><td rowspan="1" colspan="1">donkeys and horses (from stomachs)</td><td rowspan="1" colspan="1">March to September</td><td rowspan="1" colspan="1"/></tr><tr><td rowspan="1" colspan="1">Riyadh (near slaughterhouse)</td><td rowspan="1" colspan="1">
                    <named-content xmlns:xlink="http://www.w3.org/1999/xlink" content-type="dwc:verbatimCoordinates" xlink:type="simple">
                      <named-content content-type="geo-json" specific-use="{&#34;type&#34;:&#34;Point&#34;,&#34;coordinates&#34;:[46.736175,24.578977]}" id="NCID0EDFBG" xlink:type="simple">24.578977N, 46.736175E</named-content>
                    </named-content>
                  </td><td rowspan="1" colspan="1">from dead domestic horse</td><td rowspan="1" colspan="1">March</td><td rowspan="1" colspan="1">
                    <xref ref-type="bibr" rid="B26">Büttiker and Zumpt (1982)</xref>
                  </td></tr></tbody></table></table-wrap></tp:treatment-sec><tp:treatment-sec sec-type="material" id="SECID0EWFBG"><title>Material examined.</title><p>Egypt • 1 male; Cairo Manure Co.; <named-content xmlns:xlink="http://www.w3.org/1999/xlink" content-type="dwc:verbatimCoordinates" xlink:type="simple"><named-content content-type="geo-json" specific-use="{&#34;type&#34;:&#34;Point&#34;,&#34;coordinates&#34;:[31.253994,30.102160]}" id="NCID0E6FBG" xlink:type="simple">30.102160N, 31.253994E</named-content></named-content>; 13.Nov.1924; from the stomach of a donkey; <named-content xmlns:xlink="http://www.w3.org/1999/xlink" content-type="dwc:institutional_code" xlink:type="simple">EFC</named-content> • 1 male; same data as for preceding; 22.Apr.1930 • 1 male; same data as for preceding; 23.Nov.1930 • 1 female; same data as for preceding; 29.Oct.1924; <abbrev xmlns:xlink="http://www.w3.org/1999/xlink" content-type="institution" xlink:title="Ministry of Agriculture Collection, Plant Protection Research Institute, Dokki, Giza, Egypt" id="ABBRID0EJGBG" xlink:type="simple">PPDD</abbrev> • 1 ?male; same data as for preceding; Cairo abattoir; <named-content xmlns:xlink="http://www.w3.org/1999/xlink" content-type="dwc:verbatimCoordinates" xlink:type="simple"><named-content content-type="geo-json" specific-use="{&#34;type&#34;:&#34;Point&#34;,&#34;coordinates&#34;:[31.244248,30.040022]}" id="NCID0ERGBG" xlink:type="simple">30.040022N, 31.244248E</named-content></named-content>; 7.Jun.1924.</p><fig id="F2" position="float" orientation="portrait"><object-id xmlns:xlink="http://www.w3.org/1999/xlink" content-type="doi" xlink:type="simple">10.3897/zookeys.947.52317.figure2</object-id><object-id xmlns:xlink="http://www.w3.org/1999/xlink" content-type="arpha" xlink:type="simple">39BFC17F-15F7-53CD-80D9-0AD3C0C555A4</object-id><label>Figure 2.</label><caption><p><bold>a</bold><italic><tp:taxon-name><tp:taxon-name-part taxon-name-part-type="genus" reg="Gasterophilus">Gasterophilus</tp:taxon-name-part> <tp:taxon-name-part taxon-name-part-type="species" reg="intestinalis">intestinalis</tp:taxon-name-part></tp:taxon-name></italic> (habitus, dorsal) <bold>b</bold><italic><tp:taxon-name><tp:taxon-name-part taxon-name-part-type="genus" reg="Gasterophilus">G.</tp:taxon-name-part> <tp:taxon-name-part taxon-name-part-type="species" reg="nasalis">nasalis</tp:taxon-name-part></tp:taxon-name></italic> (habitus, dorsal) <bold>c</bold><italic><tp:taxon-name><tp:taxon-name-part taxon-name-part-type="genus" reg="Gasterophilus">G.</tp:taxon-name-part> <tp:taxon-name-part taxon-name-part-type="species" reg="nigricornis">nigricornis</tp:taxon-name-part></tp:taxon-name></italic> (habitus, dorsal) <bold>d</bold><italic><tp:taxon-name><tp:taxon-name-part taxon-name-part-type="genus" reg="Cephalopina">Cephalopina</tp:taxon-name-part> <tp:taxon-name-part taxon-name-part-type="species" reg="titillator">titillator</tp:taxon-name-part></tp:taxon-name></italic> (habitus, lateral).</p></caption><graphic xmlns:xlink="http://www.w3.org/1999/xlink" xlink:href="zookeys-947-113-g002.jpg" position="float" orientation="portrait" xlink:type="simple" id="oo_430263.jpg"><uri content-type="original_file" xlink:type="simple">https://binary.pensoft.net/fig/430263</uri></graphic></fig><fig id="F3" position="float" orientation="portrait"><object-id xmlns:xlink="http://www.w3.org/1999/xlink" content-type="doi" xlink:type="simple">10.3897/zookeys.947.52317.figure3</object-id><object-id xmlns:xlink="http://www.w3.org/1999/xlink" content-type="arpha" xlink:type="simple">C027780C-20B0-51EC-855A-A05CC764BFEE</object-id><label>Figure 3.</label><caption><p>Distribution map of <italic><tp:taxon-name><tp:taxon-name-part taxon-name-part-type="genus" reg="Gasterophilus">G.</tp:taxon-name-part> <tp:taxon-name-part taxon-name-part-type="species" reg="haemorrhoidalis">haemorrhoidalis</tp:taxon-name-part></tp:taxon-name></italic> and <italic><tp:taxon-name><tp:taxon-name-part taxon-name-part-type="genus" reg="Gasterophilus">G.</tp:taxon-name-part> <tp:taxon-name-part taxon-name-part-type="species" reg="intestinalis">intestinalis</tp:taxon-name-part></tp:taxon-name></italic>.</p></caption><graphic xmlns:xlink="http://www.w3.org/1999/xlink" xlink:href="zookeys-947-113-g003.jpg" position="float" orientation="portrait" xlink:type="simple" id="oo_430264.jpg"><uri content-type="original_file" xlink:type="simple">https://binary.pensoft.net/fig/430264</uri></graphic></fig></tp:treatment-sec><ref-list><ref id="B21"><mixed-citation xmlns:xlink="http://www.w3.org/1999/xlink" xlink:type="simple"><person-group><name name-style="western"><surname>Brauer</surname><given-names>F</given-names></name></person-group> (<year>1863</year>) <source>Monographie der Oestriden. C.</source><publisher-name>Ueberreuter</publisher-name>, <publisher-loc>Vienna</publisher-loc>, <size units="page">291 pp</size>. <ext-link xlink:type="simple" ext-link-type="doi" xlink:href="10.5962/bhl.title.57896">https://doi.org/10.5962/bhl.title.57896</ext-link></mixed-citation></ref><ref id="B106"><mixed-citation xmlns:xlink="http://www.w3.org/1999/xlink" xlink:type="simple"><person-group><name name-style="western"><surname>Soós</surname><given-names>A</given-names></name><name name-style="western"><surname>Minar</surname><given-names>J</given-names></name></person-group> (<year>1986a</year>) <article-title>Family <tp:taxon-name><tp:taxon-name-part taxon-name-part-type="family">Gasterophilidae</tp:taxon-name-part></tp:taxon-name>.</article-title> In: <person-group><name name-style="western"><surname>Soos</surname><given-names>A</given-names></name><name name-style="western"><surname>Papp</surname><given-names>L</given-names></name></person-group> (<role>Eds</role>) <issue-title>Catalogue of Palaearctic Diptera.</issue-title><source>Volume 11. <tp:taxon-name><tp:taxon-name-part taxon-name-part-type="family">Scathophagidae</tp:taxon-name-part></tp:taxon-name>–<tp:taxon-name><tp:taxon-name-part taxon-name-part-type="family">Hypodermatidae</tp:taxon-name-part></tp:taxon-name>. Akadémiai Kiado, Budapest</source>, <fpage>237</fpage>–<lpage>240</lpage>.</mixed-citation></ref><ref id="B74"><mixed-citation xmlns:xlink="http://www.w3.org/1999/xlink" xlink:type="simple"><person-group><name name-style="western"><surname>Kettle</surname><given-names>DS</given-names></name></person-group> (<year>1995</year>) <source>. Medical and Veterinary Entomology. 2<sup>nd</sup> ed., C.A.B. international, U.K.</source><publisher-name>at the University press</publisher-name>, <publisher-loc>Cambridge</publisher-loc>, <size units="page">725 pp</size>.</mixed-citation></ref><ref id="B79"><mixed-citation xmlns:xlink="http://www.w3.org/1999/xlink" xlink:type="simple"><person-group><name name-style="western"><surname>Li</surname><given-names>X-Y</given-names></name><name name-style="western"><surname>Pape</surname><given-names>T</given-names></name><name name-style="western"><surname>Zhang</surname><given-names>D</given-names></name></person-group> (<year>2019b</year>) <article-title>Taxonomic review of <tp:taxon-name><tp:taxon-name-part taxon-name-part-type="genus">Gasterophilus</tp:taxon-name-part></tp:taxon-name> (<tp:taxon-name><tp:taxon-name-part taxon-name-part-type="family">Oestridae</tp:taxon-name-part></tp:taxon-name>, <tp:taxon-name><tp:taxon-name-part taxon-name-part-type="subfamily">Gasterophilinae</tp:taxon-name-part></tp:taxon-name>) of the world, with updated nomenclature, keys, biological notes, and distributions.</article-title><source>ZooKeys</source><volume>891</volume>: <fpage>119</fpage>–<lpage>156</lpage>. <ext-link xlink:type="simple" ext-link-type="doi" xlink:href="10.3897/zookeys.891.38560">https://doi.org/10.3897/zookeys.891.38560</ext-link></mixed-citation></ref><ref id="B41"><mixed-citation xmlns:xlink="http://www.w3.org/1999/xlink" xlink:type="simple"><person-group><name name-style="western"><surname>El-Bakry</surname><given-names>KM</given-names></name><name name-style="western"><surname>Fadly</surname><given-names>S</given-names></name></person-group> (<year>2014</year>) <article-title>Differential identification of <italic><tp:taxon-name><tp:taxon-name-part taxon-name-part-type="genus">Gasterophilus</tp:taxon-name-part></tp:taxon-name></italic> larval spp. in donkeys by electron microscope.</article-title><source>Assiut Veterinary Medical Journal</source><volume>60</volume>(<issue>142</issue>): <fpage>144</fpage>–<lpage>155</lpage>.</mixed-citation></ref><ref id="B67"><mixed-citation xmlns:xlink="http://www.w3.org/1999/xlink" xlink:type="simple"><person-group><name name-style="western"><surname>Hilali</surname><given-names>M</given-names></name><name name-style="western"><surname>Derhali</surname><given-names>FS</given-names></name><name name-style="western"><surname>Baraka</surname><given-names>A</given-names></name></person-group> (<year>1987</year>) <article-title>Incidence and monthly prevalence of <italic><tp:taxon-name><tp:taxon-name-part taxon-name-part-type="genus">Gasterophilus</tp:taxon-name-part></tp:taxon-name></italic> spp. larvae (<tp:taxon-name><tp:taxon-name-part taxon-name-part-type="order">Diptera</tp:taxon-name-part></tp:taxon-name>: <tp:taxon-name><tp:taxon-name-part taxon-name-part-type="subfamily">Gastrophilidae</tp:taxon-name-part></tp:taxon-name>) in the stomach of donkeys (<italic><tp:taxon-name><tp:taxon-name-part taxon-name-part-type="genus">Equus</tp:taxon-name-part> <tp:taxon-name-part taxon-name-part-type="species">asinus</tp:taxon-name-part></tp:taxon-name></italic>) in Egypt.</article-title><source>Veterinary Parasitology</source><volume>23</volume>: <fpage>297</fpage>–<lpage>30</lpage>. <ext-link xlink:type="simple" ext-link-type="doi" xlink:href="10.1016/0304-4017(87)90015-X">https://doi.org/10.1016/0304-4017(87)90015-X</ext-link></mixed-citation></ref><ref id="B1"><mixed-citation xmlns:xlink="http://www.w3.org/1999/xlink" xlink:type="simple"><person-group><name name-style="western"><surname>Abdel Rahman</surname><given-names>MM</given-names></name><name name-style="western"><surname>Hassanen</surname><given-names>EA</given-names></name><name name-style="western"><surname>Abdel Mageed</surname><given-names>MA</given-names></name></person-group> (<year>2018</year>) <article-title>Light and scanning electron microscopy of <italic><tp:taxon-name><tp:taxon-name-part taxon-name-part-type="genus">Gasterophilus</tp:taxon-name-part> <tp:taxon-name-part taxon-name-part-type="species">intestinalis</tp:taxon-name-part></tp:taxon-name></italic> (larvae and adult fly) infesting donkeys with emphasis on histopathology of the induced lesions.</article-title><source>Egyptian Veterinary Medical Society of Parasitology Journal</source><volume>14</volume>: <fpage>15</fpage>–<lpage>31</lpage>. <ext-link xlink:type="simple" ext-link-type="doi" xlink:href="10.21608/evmspj.2018.33951">https://doi.org/10.21608/evmspj.2018.33951</ext-link></mixed-citation></ref><ref id="B13"><mixed-citation xmlns:xlink="http://www.w3.org/1999/xlink" xlink:type="simple"><person-group><name name-style="western"><surname>Attia</surname><given-names>MM</given-names></name><name name-style="western"><surname>Khalifa</surname><given-names>MM</given-names></name><name name-style="western"><surname>Mahdy</surname><given-names>OA</given-names></name></person-group> (<year>2018</year>) <article-title>The prevalence of <italic><tp:taxon-name><tp:taxon-name-part taxon-name-part-type="genus">Gasterophilus</tp:taxon-name-part> <tp:taxon-name-part taxon-name-part-type="species">intestinalis</tp:taxon-name-part></tp:taxon-name></italic> (<tp:taxon-name><tp:taxon-name-part taxon-name-part-type="order">Diptera</tp:taxon-name-part></tp:taxon-name>: <tp:taxon-name><tp:taxon-name-part taxon-name-part-type="family">Oestridae</tp:taxon-name-part></tp:taxon-name>) in donkeys (<italic><tp:taxon-name><tp:taxon-name-part taxon-name-part-type="genus">Equus</tp:taxon-name-part> <tp:taxon-name-part taxon-name-part-type="species">asinus</tp:taxon-name-part></tp:taxon-name></italic>) in Egypt with special reference to larvicidal effects of neem seed oil extract (<italic><tp:taxon-name><tp:taxon-name-part taxon-name-part-type="genus">Azadirachta</tp:taxon-name-part> <tp:taxon-name-part taxon-name-part-type="species">indica</tp:taxon-name-part></tp:taxon-name></italic>) on third stage larvae.</article-title><source>Open Veterinary Journal</source><volume>8</volume>(<issue>4</issue>): <fpage>423</fpage>–<lpage>431</lpage>. <ext-link xlink:type="simple" ext-link-type="doi" xlink:href="10.4314/ovj.v8i4.12">https://doi.org/10.4314/ovj.v8i4.12</ext-link></mixed-citation></ref><ref id="B2"><mixed-citation xmlns:xlink="http://www.w3.org/1999/xlink" xlink:type="simple"><person-group><name name-style="western"><surname>Abu-Thuraya</surname><given-names>NH</given-names></name></person-group> (<year>1982</year>) <source>General survey, agricultural pests in Saudi Arabia.</source><publisher-name>Ministry of Agriculture and Water</publisher-name>, <publisher-loc>Agriculture Research Department of Plant Protection: Kingdom of Saudi Arabia</publisher-loc>, <size units="page">326 pp</size>.</mixed-citation></ref><ref id="B26"><mixed-citation xmlns:xlink="http://www.w3.org/1999/xlink" xlink:type="simple"><person-group><name name-style="western"><surname>Büttiker</surname><given-names>W</given-names></name><name name-style="western"><surname>Zumpt</surname><given-names>F</given-names></name></person-group> (<year>1982</year>) <article-title>Veterinary and applied zoology in KSA: Myiasis in domestic animals.</article-title><source>Fauna of Saudi Arabia</source><volume>4</volume>: <fpage>520</fpage>–<lpage>524</lpage>.</mixed-citation></ref></ref-list></tp:taxon-treatment>
