# Supplementary material for: The family Oestridae in Egypt and Saudi Arabia (Diptera, Oestroidea)
Source: Zookeys. 2020 Jun 8;947:113–42. doi: 10.3897/zookeys.947.52317 (PMC7363712; doi:10.3897/zookeys.947.52317)
Supplement: XML Treatment for Gasterophilus nasalis [file zookeys.947.52317-treatment4.xml]

<!DOCTYPE tp:taxon-treatment
  PUBLIC "-//TaxonX//DTD Taxonomic Treatment Publishing DTD v0 20100105//EN" "tax-treatment-NSO.dtd">
<tp:taxon-treatment xmlns:tp="http://www.plazi.org/taxpub"><tp:treatment-meta><kwd-group><label>Taxon classification</label><kwd><named-content xmlns:xlink="http://www.w3.org/1999/xlink" content-type="kingdom">Animalia</named-content></kwd><kwd><named-content xmlns:xlink="http://www.w3.org/1999/xlink" content-type="order">Diptera</named-content></kwd><kwd><named-content xmlns:xlink="http://www.w3.org/1999/xlink" content-type="family">Oestridae</named-content></kwd></kwd-group><mixed-citation publication-type="journal"><person-group><name><surname>El-Hawagry</surname><given-names>Magdi S. A.</given-names></name><name><surname>Abdel-Dayem</surname><given-names>Mahmoud S.</given-names></name><name><surname>Dhafer</surname><given-names>Hathal M. Al</given-names></name></person-group><article-title>The family <tp:taxon-name><tp:taxon-name-part taxon-name-part-type="family">Oestridae</tp:taxon-name-part></tp:taxon-name> in Egypt and Saudi Arabia (<tp:taxon-name><tp:taxon-name-part taxon-name-part-type="order">Diptera</tp:taxon-name-part></tp:taxon-name>, <tp:taxon-name><tp:taxon-name-part taxon-name-part-type="superfamily">Oestroidea</tp:taxon-name-part></tp:taxon-name>)</article-title><source>Zookeys</source><day>08</day><month>6</month><year>2020</year><volume>947</volume><fpage>113</fpage><lpage>142</lpage><pub-id pub-id-type="doi">10.3897/zookeys.947.52317</pub-id></mixed-citation></tp:treatment-meta><tp:nomenclature><tp:taxon-name><object-id xmlns:xlink="http://www.w3.org/1999/xlink" content-type="arpha" xlink:type="simple">368E6F1E-0C32-5E69-9B0F-FC50A85A23D1</object-id>
            <tp:taxon-name-part taxon-name-part-type="genus" reg="Gasterophilus">Gasterophilus</tp:taxon-name-part>
            <tp:taxon-name-part taxon-name-part-type="species" reg="nasalis">nasalis</tp:taxon-name-part>
          </tp:taxon-name><tp:taxon-authority>(Linnaeus, 1758)</tp:taxon-authority><xref ref-type="fig" rid="F2">Fig. 2b</xref><tp:nomenclature-citation-list><tp:nomenclature-citation><tp:taxon-name>
                <tp:taxon-name-part taxon-name-part-type="genus" reg="Oestrus">Oestrus</tp:taxon-name-part> <tp:taxon-name-part taxon-name-part-type="species" reg="nasalis">nasalis</tp:taxon-name-part></tp:taxon-name><comment>Linnaeus, 1758: 584. Type locality: Sweden.</comment></tp:nomenclature-citation><tp:nomenclature-citation><tp:taxon-name>
                <tp:taxon-name-part taxon-name-part-type="genus" reg="Oestrus">Oestrus</tp:taxon-name-part> <tp:taxon-name-part taxon-name-part-type="species" reg="equi">equi</tp:taxon-name-part></tp:taxon-name><comment>Fabricius, 1787: 321. Type locality: Probably Europe.</comment></tp:nomenclature-citation><tp:nomenclature-citation><tp:taxon-name>
                <tp:taxon-name-part taxon-name-part-type="genus" reg="Oestrus">Oestrus</tp:taxon-name-part> <tp:taxon-name-part taxon-name-part-type="species" reg="veterinus">veterinus</tp:taxon-name-part></tp:taxon-name><comment>Clark, 1797: 312. New replacement name for <tp:taxon-name><tp:taxon-name-part taxon-name-part-type="genus" reg="Oestrus">Oestrus</tp:taxon-name-part> <tp:taxon-name-part taxon-name-part-type="species" reg="nasalis">nasalis</tp:taxon-name-part></tp:taxon-name> Linnaeus, 1758.</comment></tp:nomenclature-citation><tp:nomenclature-citation><tp:taxon-name>
                <tp:taxon-name-part taxon-name-part-type="genus" reg="Oestrus">Oestrus</tp:taxon-name-part> <tp:taxon-name-part taxon-name-part-type="species" reg="salutaris">salutaris</tp:taxon-name-part></tp:taxon-name><comment>Clark, 1815: pl. 1. <italic>Nomen nudum</italic>.</comment></tp:nomenclature-citation><tp:nomenclature-citation><tp:taxon-name>
                <tp:taxon-name-part taxon-name-part-type="genus" reg="Gasterophilus">Gasterophilus</tp:taxon-name-part> <tp:taxon-name-part taxon-name-part-type="species" reg="clarkii">clarkii</tp:taxon-name-part></tp:taxon-name><comment>Leach, 1817: 2. Type locality: England (Bantham).</comment></tp:nomenclature-citation><tp:nomenclature-citation><tp:taxon-name>
                <tp:taxon-name-part taxon-name-part-type="genus" reg="Gastrus">Gastrus</tp:taxon-name-part> <tp:taxon-name-part taxon-name-part-type="species" reg="jumentarum">jumentarum</tp:taxon-name-part></tp:taxon-name><comment>Meigen, 1824: 179. Type locality: Probably Denmark.</comment></tp:nomenclature-citation><tp:nomenclature-citation><tp:taxon-name>
                <tp:taxon-name-part taxon-name-part-type="genus" reg="Oestrus">Oestrus</tp:taxon-name-part> <tp:taxon-name-part taxon-name-part-type="species" reg="gastricus">gastricus</tp:taxon-name-part> <tp:taxon-name-part taxon-name-part-type="subspecies" reg="minor">minor</tp:taxon-name-part></tp:taxon-name><comment>Schwab, 1840: 40. Unavailable name.</comment></tp:nomenclature-citation><tp:nomenclature-citation><tp:taxon-name>
                <tp:taxon-name-part taxon-name-part-type="genus" reg="Gastrus">Gastrus</tp:taxon-name-part> <tp:taxon-name-part taxon-name-part-type="species" reg="subjacens">subjacens</tp:taxon-name-part></tp:taxon-name><comment>Walker, 1849: 687. Type locality: Canada (Nova Scotia).</comment></tp:nomenclature-citation><tp:nomenclature-citation><tp:taxon-name>
                <tp:taxon-name-part taxon-name-part-type="genus" reg="Oestrus">Oestrus</tp:taxon-name-part> <tp:taxon-name-part taxon-name-part-type="species" reg="stomachinus">stomachinus</tp:taxon-name-part></tp:taxon-name><comment>Gistel, 1848: 153. Type locality: Probably Germany (Bavaria).</comment></tp:nomenclature-citation><tp:nomenclature-citation><tp:taxon-name>
                <tp:taxon-name-part taxon-name-part-type="genus" reg="Gasterophilus">Gasterophilus</tp:taxon-name-part> <tp:taxon-name-part taxon-name-part-type="species" reg="crossi">crossi</tp:taxon-name-part></tp:taxon-name><comment>Patton, 1924: 963. Type locality: India (Punjab).</comment></tp:nomenclature-citation><tp:nomenclature-citation><tp:taxon-name>
                <tp:taxon-name-part taxon-name-part-type="genus" reg="Gastrophilus">Gastrophilus</tp:taxon-name-part> <tp:taxon-name-part taxon-name-part-type="species" reg="albescens">albescens</tp:taxon-name-part></tp:taxon-name><comment>Pleske, 1926: 228. Type locality: Egypt (Cairo).</comment></tp:nomenclature-citation><tp:nomenclature-citation><tp:taxon-name>
                <tp:taxon-name-part taxon-name-part-type="genus" reg="Gastrophilus">Gastrophilus</tp:taxon-name-part> <tp:taxon-name-part taxon-name-part-type="species" reg="nasalis">nasalis</tp:taxon-name-part> <tp:taxon-name-part taxon-name-part-type="infraspecific-rank">var.</tp:taxon-name-part> <tp:taxon-name-part taxon-name-part-type="variety" reg="nudicollis">nudicollis</tp:taxon-name-part></tp:taxon-name><comment>Dinulescu, 1932: 28, 32. Type locality: Unknown.</comment></tp:nomenclature-citation><tp:nomenclature-citation><tp:taxon-name>
                <tp:taxon-name-part taxon-name-part-type="genus" reg="Gastrophilus">Gastrophilus</tp:taxon-name-part> <tp:taxon-name-part taxon-name-part-type="species" reg="veterinus">veterinus</tp:taxon-name-part> <tp:taxon-name-part taxon-name-part-type="infraspecific-rank">var.</tp:taxon-name-part> <tp:taxon-name-part taxon-name-part-type="variety" reg="aureus">aureus</tp:taxon-name-part></tp:taxon-name><comment>Dinulescu, 1938: 315. Type locality: Unknown.</comment></tp:nomenclature-citation><tp:nomenclature-citation><tp:taxon-name>
                <tp:taxon-name-part taxon-name-part-type="genus" reg="Gastrus">Gastrus</tp:taxon-name-part> <tp:taxon-name-part taxon-name-part-type="species" reg="jumentorum">jumentorum</tp:taxon-name-part></tp:taxon-name><comment>: Brauer, 1863: 87, 280. Incorrect subsequent spelling of <tp:taxon-name><tp:taxon-name-part taxon-name-part-type="genus" reg="Gastrus"/><tp:taxon-name-part taxon-name-part-type="species" reg="jumentarum">jumentarum</tp:taxon-name-part></tp:taxon-name> Meigen, 1824.</comment></tp:nomenclature-citation><tp:nomenclature-citation><tp:taxon-name>
                <tp:taxon-name-part taxon-name-part-type="genus" reg="Oestrus">Oestrus</tp:taxon-name-part> <tp:taxon-name-part taxon-name-part-type="species" reg="nasulis">nasulis</tp:taxon-name-part></tp:taxon-name><comment>: Fabricius, 1787: 321. Incorrect subsequent spelling of <tp:taxon-name><tp:taxon-name-part taxon-name-part-type="genus" reg="Oestrus"/><tp:taxon-name-part taxon-name-part-type="species" reg="nasalis">nasalis</tp:taxon-name-part></tp:taxon-name> Linnaeus, 1758.</comment></tp:nomenclature-citation></tp:nomenclature-citation-list></tp:nomenclature><tp:treatment-sec sec-type="Common name" id="SECID0ELSBG"><title>Common name.</title><p>Throat bot fly or Horse nasal bot fly.</p></tp:treatment-sec><tp:treatment-sec sec-type="distribution" id="SECID0EQSBG"><title>Distribution.</title><p>Cosmopolitan.</p></tp:treatment-sec><tp:treatment-sec sec-type="Localities, hosts, and dates of collection" id="SECID0EVSBG"><title>Localities, hosts, and dates of collection.</title><p>see Table <xref ref-type="table" rid="T4">4</xref> and Figure <xref ref-type="fig" rid="F4">4</xref>.</p><table-wrap id="T4" position="float" orientation="portrait"><label>Table 4.</label><caption><p>Localities, hosts, and dates of collection of <italic><tp:taxon-name><tp:taxon-name-part taxon-name-part-type="genus" reg="Gasterophilus">G.</tp:taxon-name-part> <tp:taxon-name-part taxon-name-part-type="species" reg="nasalis">nasalis</tp:taxon-name-part></tp:taxon-name></italic>.</p></caption><table id="TID0EVBDI" rules="all"><tbody><tr><th rowspan="1" colspan="1">Country</th><th rowspan="1" colspan="1">Zone or Region</th><th rowspan="1" colspan="1">Locality</th><th rowspan="1" colspan="1">Coordinates</th><th rowspan="1" colspan="1">Host/s</th><th rowspan="1" colspan="1">Months of collection</th><th rowspan="1" colspan="1">Reference</th></tr><tr><td rowspan="7" colspan="1">Egypt</td><td rowspan="1" colspan="1">Coastal Strip</td><td rowspan="1" colspan="1">Alexandria</td><td rowspan="1" colspan="1">
                    <named-content xmlns:xlink="http://www.w3.org/1999/xlink" content-type="dwc:verbatimCoordinates" xlink:type="simple">
                      <named-content content-type="geo-json" specific-use="{&#34;type&#34;:&#34;Point&#34;,&#34;coordinates&#34;:[29.917285,31.203358]}" id="NCID0ECVBG" xlink:type="simple">31.203358N, 29.917285E</named-content>
                    </named-content>
                  </td><td rowspan="1" colspan="1">mules and donkeys (from stomachs)</td><td rowspan="1" colspan="1">from October to April</td><td rowspan="1" colspan="1">
                    <xref ref-type="bibr" rid="B41">El-Bakry and Fadly (2014)</xref>
                  </td></tr><tr><td rowspan="6" colspan="1">Lower Nile Valley &amp; Delta</td><td rowspan="1" colspan="1">Abu-Rawash</td><td rowspan="1" colspan="1">
                    <named-content xmlns:xlink="http://www.w3.org/1999/xlink" content-type="dwc:verbatimCoordinates" xlink:type="simple">
                      <named-content content-type="geo-json" specific-use="{&#34;type&#34;:&#34;Point&#34;,&#34;coordinates&#34;:[31.091406,30.045837]}" id="NCID0EDWBG" xlink:type="simple">30.045837N, 31.091406E</named-content>
                    </named-content>
                  </td><td rowspan="1" colspan="1">not given</td><td rowspan="1" colspan="1">May</td><td rowspan="1" colspan="1">museum material (see material examined)</td></tr><tr><td rowspan="1" colspan="1">Cairo (at slaughter house of the National Cairo Circus)</td><td rowspan="1" colspan="1">
                    <named-content xmlns:xlink="http://www.w3.org/1999/xlink" content-type="dwc:verbatimCoordinates" xlink:type="simple">
                      <named-content content-type="geo-json" specific-use="{&#34;type&#34;:&#34;Point&#34;,&#34;coordinates&#34;:[31.360598,30.122446]}" id="NCID0E3WBG" xlink:type="simple">30.122446N, 31.360598E</named-content>
                    </named-content>
                  </td><td rowspan="1" colspan="1">donkeys</td><td rowspan="1" colspan="1">throughout the year</td><td rowspan="1" colspan="1">
                    <xref ref-type="bibr" rid="B67">Hilali et al. (1987)</xref>
                  </td></tr><tr><td rowspan="1" colspan="1">Cairo (no further data)</td><td rowspan="1" colspan="1">–</td><td rowspan="1" colspan="1">–</td><td rowspan="1" colspan="1">–</td><td rowspan="1" colspan="1">
                    <xref ref-type="bibr" rid="B79">Li et al. (2019b)</xref>
                  </td></tr><tr><td rowspan="1" colspan="1">Cairo (at Cairo Manure Co.)</td><td rowspan="1" colspan="1">
                    <named-content xmlns:xlink="http://www.w3.org/1999/xlink" content-type="dwc:verbatimCoordinates" xlink:type="simple">
                      <named-content content-type="geo-json" specific-use="{&#34;type&#34;:&#34;Point&#34;,&#34;coordinates&#34;:[31.253994,30.102160]}" id="NCID0EPYBG" xlink:type="simple">30.102160N, 31.253994E</named-content>
                    </named-content>
                  </td><td rowspan="1" colspan="1">mules (from stomachs)</td><td rowspan="1" colspan="1">June</td><td rowspan="1" colspan="1">museum material (see material examined)</td></tr><tr><td rowspan="1" colspan="1">Helwan</td><td rowspan="1" colspan="1">
                    <named-content xmlns:xlink="http://www.w3.org/1999/xlink" content-type="dwc:verbatimCoordinates" xlink:type="simple">
                      <named-content content-type="geo-json" specific-use="{&#34;type&#34;:&#34;Point&#34;,&#34;coordinates&#34;:[31.300160,29.839022]}" id="NCID0EIZBG" xlink:type="simple">29.839022N, 31.300160E</named-content>
                    </named-content>
                  </td><td rowspan="1" colspan="1">not given</td><td rowspan="1" colspan="1">April and December</td><td rowspan="1" colspan="1">museum material (see material examined)</td></tr><tr><td rowspan="1" colspan="1">Maadi</td><td rowspan="1" colspan="1">
                    <named-content xmlns:xlink="http://www.w3.org/1999/xlink" content-type="dwc:verbatimCoordinates" xlink:type="simple">
                      <named-content content-type="geo-json" specific-use="{&#34;type&#34;:&#34;Point&#34;,&#34;coordinates&#34;:[31.266910,29.961203]}" id="NCID0EB1BG" xlink:type="simple">29.961203N, 31.266910E</named-content>
                    </named-content>
                  </td><td rowspan="1" colspan="1">not given</td><td rowspan="1" colspan="1">April</td><td rowspan="1" colspan="1">museum material (see material examined)</td></tr><tr><td rowspan="3" colspan="1">
                    <abbrev xmlns:xlink="http://www.w3.org/1999/xlink" xlink:title="Kingdom of Saudi Arabia" id="ABBRID0EU1BG" xlink:type="simple">KSA</abbrev>
                  </td><td rowspan="3" colspan="1">Widespread in all regions, especially abundant in Al-Ehsaa, El-Kharj and Riyadh</td><td rowspan="1" colspan="1">Al-Ehsaa</td><td rowspan="1" colspan="1">
                    <named-content xmlns:xlink="http://www.w3.org/1999/xlink" content-type="dwc:verbatimCoordinates" xlink:type="simple">
                      <named-content content-type="geo-json" specific-use="{&#34;type&#34;:&#34;Point&#34;,&#34;coordinates&#34;:[49.596223,25.388528]}" id="NCID0EF2BG" xlink:type="simple">25.388528N, 49.596223E</named-content>
                    </named-content>
                  </td><td rowspan="1" colspan="1">donkeys and horses (from stomachs)</td><td rowspan="1" colspan="1">March to September</td><td rowspan="1" colspan="1">
                    <xref ref-type="bibr" rid="B2">Abu-Thuraya (1982)</xref>
                  </td></tr><tr><td rowspan="1" colspan="1">El-Kharj</td><td rowspan="1" colspan="1">
                    <named-content xmlns:xlink="http://www.w3.org/1999/xlink" content-type="dwc:verbatimCoordinates" xlink:type="simple">
                      <named-content content-type="geo-json" specific-use="{&#34;type&#34;:&#34;Point&#34;,&#34;coordinates&#34;:[47.305011,24.148402]}" id="NCID0ED3BG" xlink:type="simple">24.148402N, 47.305011E</named-content>
                    </named-content>
                  </td><td rowspan="1" colspan="1">donkeys and horses (from stomachs)</td><td rowspan="1" colspan="1">March to September</td><td rowspan="1" colspan="1"/></tr><tr><td rowspan="1" colspan="1">Riyadh (near slaughterhouse)</td><td rowspan="1" colspan="1">
                    <named-content xmlns:xlink="http://www.w3.org/1999/xlink" content-type="dwc:verbatimCoordinates" xlink:type="simple">
                      <named-content content-type="geo-json" specific-use="{&#34;type&#34;:&#34;Point&#34;,&#34;coordinates&#34;:[46.736175,24.578977]}" id="NCID0E33BG" xlink:type="simple">24.578977N, 46.736175E</named-content>
                    </named-content>
                  </td><td rowspan="1" colspan="1">from dead domestic horse</td><td rowspan="1" colspan="1">March</td><td rowspan="1" colspan="1">
                    <xref ref-type="bibr" rid="B26">Büttiker and Zumpt (1982)</xref>
                  </td></tr></tbody></table></table-wrap></tp:treatment-sec><tp:treatment-sec sec-type="material" id="SECID0EP4BG"><title>Material examined.</title><p>Egypt • 1 male; Abu-Rawash; <named-content xmlns:xlink="http://www.w3.org/1999/xlink" content-type="dwc:verbatimCoordinates" xlink:type="simple"><named-content content-type="geo-json" specific-use="{&#34;type&#34;:&#34;Point&#34;,&#34;coordinates&#34;:[31.091406,30.045837]}" id="NCID0EY4BG" xlink:type="simple">30.045837N, 31.091406E</named-content></named-content>; 18.May.1935; <named-content xmlns:xlink="http://www.w3.org/1999/xlink" content-type="dwc:institutional_code" xlink:type="simple">EFC</named-content> • 1 female; Cairo Manure Co.; <named-content xmlns:xlink="http://www.w3.org/1999/xlink" content-type="dwc:verbatimCoordinates" xlink:type="simple"><named-content content-type="geo-json" specific-use="{&#34;type&#34;:&#34;Point&#34;,&#34;coordinates&#34;:[31.253994,30.102160]}" id="NCID0EF5BG" xlink:type="simple">30.102160N, 31.253994E</named-content></named-content>; 11.Jun.1924; from the stomach of a mule; <named-content xmlns:xlink="http://www.w3.org/1999/xlink" content-type="dwc:institutional_code" xlink:type="simple">EFC</named-content> • 1 male; Helwan; <named-content xmlns:xlink="http://www.w3.org/1999/xlink" content-type="dwc:verbatimCoordinates" xlink:type="simple"><named-content content-type="geo-json" specific-use="{&#34;type&#34;:&#34;Point&#34;,&#34;coordinates&#34;:[31.300160,29.839022]}" id="NCID0ES5BG" xlink:type="simple">29.839022N, 31.300160E</named-content></named-content>; 18.May.1934 • 1 female; Maadi; <named-content xmlns:xlink="http://www.w3.org/1999/xlink" content-type="dwc:verbatimCoordinates" xlink:type="simple"><named-content content-type="geo-json" specific-use="{&#34;type&#34;:&#34;Point&#34;,&#34;coordinates&#34;:[31.266910,29.961203]}" id="NCID0E15BG" xlink:type="simple">29.961203N, 31.266910E</named-content></named-content>; 9.Apr.1916; <named-content xmlns:xlink="http://www.w3.org/1999/xlink" content-type="dwc:institutional_code" xlink:type="simple">EFC</named-content>.</p><fig id="F4" position="float" orientation="portrait"><object-id xmlns:xlink="http://www.w3.org/1999/xlink" content-type="doi" xlink:type="simple">10.3897/zookeys.947.52317.figure4</object-id><object-id xmlns:xlink="http://www.w3.org/1999/xlink" content-type="arpha" xlink:type="simple">E04E69DB-41F0-5FF5-A0D7-D0F7EFE5DBF1</object-id><label>Figure 4.</label><caption><p>Distribution map of <italic><tp:taxon-name><tp:taxon-name-part taxon-name-part-type="genus" reg="Gasterophilus">G.</tp:taxon-name-part> <tp:taxon-name-part taxon-name-part-type="species" reg="nasalis">nasalis</tp:taxon-name-part></tp:taxon-name></italic>, <italic><tp:taxon-name><tp:taxon-name-part taxon-name-part-type="genus" reg="Gasterophilus">G.</tp:taxon-name-part> <tp:taxon-name-part taxon-name-part-type="species" reg="nigricornis">nigricornis</tp:taxon-name-part></tp:taxon-name></italic>, and <italic><tp:taxon-name><tp:taxon-name-part taxon-name-part-type="genus" reg="Gasterophilus">G.</tp:taxon-name-part> <tp:taxon-name-part taxon-name-part-type="species" reg="pecorum">pecorum</tp:taxon-name-part></tp:taxon-name></italic>.</p></caption><graphic xmlns:xlink="http://www.w3.org/1999/xlink" xlink:href="zookeys-947-113-g004.jpg" position="float" orientation="portrait" xlink:type="simple" id="oo_430265.jpg"><uri content-type="original_file" xlink:type="simple">https://binary.pensoft.net/fig/430265</uri></graphic></fig></tp:treatment-sec><tp:treatment-sec><!--Section generated to contain objects referenced in tp:taxon-treatment.--><fig id="F2" position="float" orientation="portrait"><object-id xmlns:xlink="http://www.w3.org/1999/xlink" content-type="doi" xlink:type="simple">10.3897/zookeys.947.52317.figure2</object-id><object-id xmlns:xlink="http://www.w3.org/1999/xlink" content-type="arpha" xlink:type="simple">39BFC17F-15F7-53CD-80D9-0AD3C0C555A4</object-id><label>Figure 2.</label><caption><p><bold>a</bold><italic><tp:taxon-name><tp:taxon-name-part taxon-name-part-type="genus" reg="Gasterophilus">Gasterophilus</tp:taxon-name-part> <tp:taxon-name-part taxon-name-part-type="species" reg="intestinalis">intestinalis</tp:taxon-name-part></tp:taxon-name></italic> (habitus, dorsal) <bold>b</bold><italic><tp:taxon-name><tp:taxon-name-part taxon-name-part-type="genus" reg="Gasterophilus">G.</tp:taxon-name-part> <tp:taxon-name-part taxon-name-part-type="species" reg="nasalis">nasalis</tp:taxon-name-part></tp:taxon-name></italic> (habitus, dorsal) <bold>c</bold><italic><tp:taxon-name><tp:taxon-name-part taxon-name-part-type="genus" reg="Gasterophilus">G.</tp:taxon-name-part> <tp:taxon-name-part taxon-name-part-type="species" reg="nigricornis">nigricornis</tp:taxon-name-part></tp:taxon-name></italic> (habitus, dorsal) <bold>d</bold><italic><tp:taxon-name><tp:taxon-name-part taxon-name-part-type="genus" reg="Cephalopina">Cephalopina</tp:taxon-name-part> <tp:taxon-name-part taxon-name-part-type="species" reg="titillator">titillator</tp:taxon-name-part></tp:taxon-name></italic> (habitus, lateral).</p></caption><graphic xmlns:xlink="http://www.w3.org/1999/xlink" xlink:href="zookeys-947-113-g002.jpg" position="float" orientation="portrait" xlink:type="simple" id="oo_430263.jpg"><uri content-type="original_file" xlink:type="simple">https://binary.pensoft.net/fig/430263</uri></graphic></fig></tp:treatment-sec><ref-list><ref id="B41"><mixed-citation xmlns:xlink="http://www.w3.org/1999/xlink" xlink:type="simple"><person-group><name name-style="western"><surname>El-Bakry</surname><given-names>KM</given-names></name><name name-style="western"><surname>Fadly</surname><given-names>S</given-names></name></person-group> (<year>2014</year>) <article-title>Differential identification of <italic><tp:taxon-name><tp:taxon-name-part taxon-name-part-type="genus">Gasterophilus</tp:taxon-name-part></tp:taxon-name></italic> larval spp. in donkeys by electron microscope.</article-title><source>Assiut Veterinary Medical Journal</source><volume>60</volume>(<issue>142</issue>): <fpage>144</fpage>–<lpage>155</lpage>.</mixed-citation></ref><ref id="B67"><mixed-citation xmlns:xlink="http://www.w3.org/1999/xlink" xlink:type="simple"><person-group><name name-style="western"><surname>Hilali</surname><given-names>M</given-names></name><name name-style="western"><surname>Derhali</surname><given-names>FS</given-names></name><name name-style="western"><surname>Baraka</surname><given-names>A</given-names></name></person-group> (<year>1987</year>) <article-title>Incidence and monthly prevalence of <italic><tp:taxon-name><tp:taxon-name-part taxon-name-part-type="genus">Gasterophilus</tp:taxon-name-part></tp:taxon-name></italic> spp. larvae (<tp:taxon-name><tp:taxon-name-part taxon-name-part-type="order">Diptera</tp:taxon-name-part></tp:taxon-name>: <tp:taxon-name><tp:taxon-name-part taxon-name-part-type="subfamily">Gastrophilidae</tp:taxon-name-part></tp:taxon-name>) in the stomach of donkeys (<italic><tp:taxon-name><tp:taxon-name-part taxon-name-part-type="genus">Equus</tp:taxon-name-part> <tp:taxon-name-part taxon-name-part-type="species">asinus</tp:taxon-name-part></tp:taxon-name></italic>) in Egypt.</article-title><source>Veterinary Parasitology</source><volume>23</volume>: <fpage>297</fpage>–<lpage>30</lpage>. <ext-link xlink:type="simple" ext-link-type="doi" xlink:href="10.1016/0304-4017(87)90015-X">https://doi.org/10.1016/0304-4017(87)90015-X</ext-link></mixed-citation></ref><ref id="B79"><mixed-citation xmlns:xlink="http://www.w3.org/1999/xlink" xlink:type="simple"><person-group><name name-style="western"><surname>Li</surname><given-names>X-Y</given-names></name><name name-style="western"><surname>Pape</surname><given-names>T</given-names></name><name name-style="western"><surname>Zhang</surname><given-names>D</given-names></name></person-group> (<year>2019b</year>) <article-title>Taxonomic review of <tp:taxon-name><tp:taxon-name-part taxon-name-part-type="genus">Gasterophilus</tp:taxon-name-part></tp:taxon-name> (<tp:taxon-name><tp:taxon-name-part taxon-name-part-type="family">Oestridae</tp:taxon-name-part></tp:taxon-name>, <tp:taxon-name><tp:taxon-name-part taxon-name-part-type="subfamily">Gasterophilinae</tp:taxon-name-part></tp:taxon-name>) of the world, with updated nomenclature, keys, biological notes, and distributions.</article-title><source>ZooKeys</source><volume>891</volume>: <fpage>119</fpage>–<lpage>156</lpage>. <ext-link xlink:type="simple" ext-link-type="doi" xlink:href="10.3897/zookeys.891.38560">https://doi.org/10.3897/zookeys.891.38560</ext-link></mixed-citation></ref><ref id="B2"><mixed-citation xmlns:xlink="http://www.w3.org/1999/xlink" xlink:type="simple"><person-group><name name-style="western"><surname>Abu-Thuraya</surname><given-names>NH</given-names></name></person-group> (<year>1982</year>) <source>General survey, agricultural pests in Saudi Arabia.</source><publisher-name>Ministry of Agriculture and Water</publisher-name>, <publisher-loc>Agriculture Research Department of Plant Protection: Kingdom of Saudi Arabia</publisher-loc>, <size units="page">326 pp</size>.</mixed-citation></ref><ref id="B26"><mixed-citation xmlns:xlink="http://www.w3.org/1999/xlink" xlink:type="simple"><person-group><name name-style="western"><surname>Büttiker</surname><given-names>W</given-names></name><name name-style="western"><surname>Zumpt</surname><given-names>F</given-names></name></person-group> (<year>1982</year>) <article-title>Veterinary and applied zoology in KSA: Myiasis in domestic animals.</article-title><source>Fauna of Saudi Arabia</source><volume>4</volume>: <fpage>520</fpage>–<lpage>524</lpage>.</mixed-citation></ref></ref-list></tp:taxon-treatment>
