# Supplementary material for: The family Oestridae in Egypt and Saudi Arabia (Diptera, Oestroidea)
Source: Zookeys. 2020 Jun 8;947:113–42. doi: 10.3897/zookeys.947.52317 (PMC7363712; doi:10.3897/zookeys.947.52317)
Supplement: XML Treatment for Hypoderma desertorum [file zookeys.947.52317-treatment9.xml]

<!DOCTYPE tp:taxon-treatment
  PUBLIC "-//TaxonX//DTD Taxonomic Treatment Publishing DTD v0 20100105//EN" "tax-treatment-NSO.dtd">
<tp:taxon-treatment xmlns:tp="http://www.plazi.org/taxpub"><tp:treatment-meta><kwd-group><label>Taxon classification</label><kwd><named-content xmlns:xlink="http://www.w3.org/1999/xlink" content-type="kingdom">Animalia</named-content></kwd><kwd><named-content xmlns:xlink="http://www.w3.org/1999/xlink" content-type="order">Diptera</named-content></kwd><kwd><named-content xmlns:xlink="http://www.w3.org/1999/xlink" content-type="family">Oestridae</named-content></kwd></kwd-group><mixed-citation publication-type="journal"><person-group><name><surname>El-Hawagry</surname><given-names>Magdi S. A.</given-names></name><name><surname>Abdel-Dayem</surname><given-names>Mahmoud S.</given-names></name><name><surname>Dhafer</surname><given-names>Hathal M. Al</given-names></name></person-group><article-title>The family <tp:taxon-name><tp:taxon-name-part taxon-name-part-type="family">Oestridae</tp:taxon-name-part></tp:taxon-name> in Egypt and Saudi Arabia (<tp:taxon-name><tp:taxon-name-part taxon-name-part-type="order">Diptera</tp:taxon-name-part></tp:taxon-name>, <tp:taxon-name><tp:taxon-name-part taxon-name-part-type="superfamily">Oestroidea</tp:taxon-name-part></tp:taxon-name>)</article-title><source>Zookeys</source><day>08</day><month>6</month><year>2020</year><volume>947</volume><fpage>113</fpage><lpage>142</lpage><pub-id pub-id-type="doi">10.3897/zookeys.947.52317</pub-id></mixed-citation></tp:treatment-meta><tp:nomenclature><tp:taxon-name><object-id xmlns:xlink="http://www.w3.org/1999/xlink" content-type="arpha" xlink:type="simple">BB1C3D54-8A25-549C-AD71-F903349E180D</object-id>
            <tp:taxon-name-part taxon-name-part-type="genus" reg="Hypoderma">Hypoderma</tp:taxon-name-part>
            <tp:taxon-name-part taxon-name-part-type="species" reg="desertorum">desertorum</tp:taxon-name-part>
          </tp:taxon-name><tp:taxon-authority>Brauer, 1897</tp:taxon-authority><tp:nomenclature-citation-list><tp:nomenclature-citation><tp:taxon-name>
                <tp:taxon-name-part taxon-name-part-type="genus" reg="Hypoderma">Hypoderma</tp:taxon-name-part> <tp:taxon-name-part taxon-name-part-type="species" reg="desertorum">desertorum</tp:taxon-name-part></tp:taxon-name><comment>Brauer, 1897: 377. Type locality: Egypt (Helwan).</comment></tp:nomenclature-citation></tp:nomenclature-citation-list></tp:nomenclature><tp:treatment-sec sec-type="Common name" id="SECID0EN1AI"><title>Common name.</title><p>No specific common name.</p></tp:treatment-sec><tp:treatment-sec sec-type="distribution" id="SECID0ES1AI"><title>Distribution.</title><p><abbrev xmlns:xlink="http://www.w3.org/1999/xlink" xlink:title="Palearctic Realm" id="ABBRID0EY1AI" xlink:type="simple">PA</abbrev>: Egypt.</p></tp:treatment-sec><tp:treatment-sec sec-type="Localities, hosts, and dates of collection" id="SECID0E31AI"><title>Localities, hosts, and dates of collection.</title><p>See Table <xref ref-type="table" rid="T7">7</xref> and Figure <xref ref-type="fig" rid="F5">5</xref>.</p><table-wrap id="T7" position="float" orientation="portrait"><label>Table 7.</label><caption><p>Localities, hosts, and dates of collection of <italic><tp:taxon-name><tp:taxon-name-part taxon-name-part-type="genus" reg="Hypoderma">H.</tp:taxon-name-part> <tp:taxon-name-part taxon-name-part-type="species" reg="desertorum">desertorum</tp:taxon-name-part></tp:taxon-name></italic>.</p></caption><table id="TID0EKUDI" rules="all"><tbody><tr><th rowspan="1" colspan="1">Country</th><th rowspan="1" colspan="1">Zone or Region</th><th rowspan="1" colspan="1">Locality</th><th rowspan="1" colspan="1">Coordinates</th><th rowspan="1" colspan="1">Host/s</th><th rowspan="1" colspan="1">Months of collection</th><th rowspan="1" colspan="1">Reference</th></tr><tr><td rowspan="1" colspan="1">Egypt</td><td rowspan="1" colspan="1">Lower Nile Valley &amp; Delta</td><td rowspan="1" colspan="1">Helwan</td><td rowspan="1" colspan="1">
                    <named-content xmlns:xlink="http://www.w3.org/1999/xlink" content-type="dwc:verbatimCoordinates" xlink:type="simple">
                      <named-content content-type="geo-json" specific-use="{&#34;type&#34;:&#34;Point&#34;,&#34;coordinates&#34;:[31.300160,29.839022]}" id="NCID0EJ4AI" xlink:type="simple">29.839022N, 31.300160E</named-content>
                    </named-content>
                  </td><td rowspan="1" colspan="1">not given</td><td rowspan="1" colspan="1">April</td><td rowspan="1" colspan="1">
                    <xref ref-type="bibr" rid="B24">Brauer (1897)</xref>
                  </td></tr></tbody></table></table-wrap></tp:treatment-sec><tp:treatment-sec sec-type="notes" id="SECID0E34AI"><title>Notes.</title><p><xref ref-type="bibr" rid="B109">Steyskal and El-Bialy (1967)</xref> listed this species as a junior synonym of <italic><tp:taxon-name><tp:taxon-name-part taxon-name-part-type="genus" reg="Hypoderma">Hypoderma</tp:taxon-name-part> <tp:taxon-name-part taxon-name-part-type="species" reg="bovis">bovis</tp:taxon-name-part></tp:taxon-name></italic> (Linnaeus, 1758); however, <xref ref-type="bibr" rid="B107">Soós and Minar (1986b)</xref> catalogued it as a valid species. No specimens are available to confirm its validity. <xref ref-type="bibr" rid="B63">Grunin (1965)</xref> keyed the <italic><tp:taxon-name><tp:taxon-name-part taxon-name-part-type="genus" reg="Hypoderma">Hypoderma</tp:taxon-name-part></tp:taxon-name></italic> spp. in the Palaearctic Region and used the colour of hairs on mesonotum, shape of antennal segments and body length to differentiated between <italic><tp:taxon-name><tp:taxon-name-part taxon-name-part-type="genus" reg="Hypoderma">H.</tp:taxon-name-part> <tp:taxon-name-part taxon-name-part-type="species" reg="desertorum">desertorum</tp:taxon-name-part></tp:taxon-name></italic> and <italic><tp:taxon-name><tp:taxon-name-part taxon-name-part-type="genus" reg="Hypoderma">H.</tp:taxon-name-part> <tp:taxon-name-part taxon-name-part-type="species" reg="bovis">bovis</tp:taxon-name-part></tp:taxon-name></italic>. Holotype is deposited in Naturhistorisches Museum Wien, Wien, Austria (NMW).</p><fig id="F5" position="float" orientation="portrait"><object-id xmlns:xlink="http://www.w3.org/1999/xlink" content-type="doi" xlink:type="simple">10.3897/zookeys.947.52317.figure5</object-id><object-id xmlns:xlink="http://www.w3.org/1999/xlink" content-type="arpha" xlink:type="simple">0AE1ABB7-6C9E-5CB9-A508-FAC11479D53F</object-id><label>Figure 5.</label><caption><p>Distribution map of <italic><tp:taxon-name><tp:taxon-name-part taxon-name-part-type="genus" reg="Cephalopina">C.</tp:taxon-name-part> <tp:taxon-name-part taxon-name-part-type="species" reg="titillator">titillator</tp:taxon-name-part></tp:taxon-name></italic>, <italic><tp:taxon-name><tp:taxon-name-part taxon-name-part-type="genus" reg="Hypoderma">H.</tp:taxon-name-part> <tp:taxon-name-part taxon-name-part-type="species" reg="desertorum">desertorum</tp:taxon-name-part></tp:taxon-name></italic>, and <italic><tp:taxon-name><tp:taxon-name-part taxon-name-part-type="genus" reg="Hypoderma">H.</tp:taxon-name-part> <tp:taxon-name-part taxon-name-part-type="species" reg="lineatum">lineatum</tp:taxon-name-part></tp:taxon-name></italic>.</p></caption><graphic xmlns:xlink="http://www.w3.org/1999/xlink" xlink:href="zookeys-947-113-g005.jpg" position="float" orientation="portrait" xlink:type="simple" id="oo_430266.jpg"><uri content-type="original_file" xlink:type="simple">https://binary.pensoft.net/fig/430266</uri></graphic></fig></tp:treatment-sec><ref-list><ref id="B24"><mixed-citation xmlns:xlink="http://www.w3.org/1999/xlink" xlink:type="simple"><person-group><name name-style="western"><surname>Brauer</surname><given-names>F</given-names></name></person-group> (<year>1897</year>) <article-title>Beiträge zur Kenntniss der <tp:taxon-name><tp:taxon-name-part taxon-name-part-type="clade">Muscaria</tp:taxon-name-part></tp:taxon-name> schizometopa und Beschreibung von zwei <italic><tp:taxon-name><tp:taxon-name-part taxon-name-part-type="genus">Hypoderma</tp:taxon-name-part></tp:taxon-name></italic>-Arten. I. Bemerkungen zu den Originalexemplaren der von Bigot, Macquart und Robineau-Desvoidy beschriebenen <tp:taxon-name><tp:taxon-name-part taxon-name-part-type="clade">Muscaria</tp:taxon-name-part></tp:taxon-name> schizometopa aus der Sammlung des Herrn G.H. Verrall.</article-title><source>Sitzungsberichte der Kaiserlichen Akademie der Wissenschaften in Wien, Mathematisch-Naturwissenschaftliche Classe</source><volume>106</volume>: <fpage>329</fpage>–<lpage>382</lpage>.</mixed-citation></ref><ref id="B109"><mixed-citation xmlns:xlink="http://www.w3.org/1999/xlink" xlink:type="simple"><person-group><name name-style="western"><surname>Steyskal</surname><given-names>GC</given-names></name><name name-style="western"><surname>El-Bialy</surname><given-names>S</given-names></name></person-group> (<year>1967</year>) <article-title>A list of Egyptian <tp:taxon-name><tp:taxon-name-part taxon-name-part-type="order">Diptera</tp:taxon-name-part></tp:taxon-name> with a bibliography and key to families.</article-title><source>Ministry of Agriculture Technical Bulletin</source><volume>3</volume>: <fpage>32</fpage>–<lpage>37</lpage>.</mixed-citation></ref><ref id="B107"><mixed-citation xmlns:xlink="http://www.w3.org/1999/xlink" xlink:type="simple"><person-group><name name-style="western"><surname>Soós</surname><given-names>A</given-names></name><name name-style="western"><surname>Minar</surname><given-names>J</given-names></name></person-group> (<year>1986b</year>) <article-title>Family <tp:taxon-name><tp:taxon-name-part taxon-name-part-type="family">Oestridae</tp:taxon-name-part></tp:taxon-name>,</article-title> In: <person-group><name name-style="western"><surname>Soos</surname><given-names>A</given-names></name><name name-style="western"><surname>Papp</surname><given-names>L</given-names></name></person-group> (<role>Eds</role>) <issue-title>Catalogue of Palaearctic Diptera.</issue-title><source>Volume 11. <tp:taxon-name><tp:taxon-name-part taxon-name-part-type="family">Scathophagidae</tp:taxon-name-part></tp:taxon-name>–<tp:taxon-name><tp:taxon-name-part taxon-name-part-type="family">Hypodermatidae</tp:taxon-name-part></tp:taxon-name>. Akadémiai Kiado, Budapest</source>, <fpage>240</fpage>–<lpage>244</lpage>.</mixed-citation></ref><ref id="B63"><mixed-citation xmlns:xlink="http://www.w3.org/1999/xlink" xlink:type="simple"><person-group><name name-style="western"><surname>Grunin</surname><given-names>KJ</given-names></name></person-group> (<year>1965</year>) <source>64b. <tp:taxon-name><tp:taxon-name-part taxon-name-part-type="family">Hypodermatidae</tp:taxon-name-part></tp:taxon-name>. In: Lindner E (Ed.) Die Fliegen der Paläarktischen Region 8.</source><publisher-name>Schweizerbart’sche</publisher-name>, <publisher-loc>Stuttgart</publisher-loc>, <size units="page">153 pp</size>.</mixed-citation></ref></ref-list></tp:taxon-treatment>
