# Supplementary material for: The family Oestridae in Egypt and Saudi Arabia (Diptera, Oestroidea)
Source: Zookeys. 2020 Jun 8;947:113–42. doi: 10.3897/zookeys.947.52317 (PMC7363712; doi:10.3897/zookeys.947.52317)
Supplement: XML Treatment for Hypoderma lineatum [file zookeys.947.52317-treatment10.xml]

<!DOCTYPE tp:taxon-treatment
  PUBLIC "-//TaxonX//DTD Taxonomic Treatment Publishing DTD v0 20100105//EN" "tax-treatment-NSO.dtd">
<tp:taxon-treatment xmlns:tp="http://www.plazi.org/taxpub"><tp:treatment-meta><kwd-group><label>Taxon classification</label><kwd><named-content xmlns:xlink="http://www.w3.org/1999/xlink" content-type="kingdom">Animalia</named-content></kwd><kwd><named-content xmlns:xlink="http://www.w3.org/1999/xlink" content-type="order">Diptera</named-content></kwd><kwd><named-content xmlns:xlink="http://www.w3.org/1999/xlink" content-type="family">Oestridae</named-content></kwd></kwd-group><mixed-citation publication-type="journal"><person-group><name><surname>El-Hawagry</surname><given-names>Magdi S. A.</given-names></name><name><surname>Abdel-Dayem</surname><given-names>Mahmoud S.</given-names></name><name><surname>Dhafer</surname><given-names>Hathal M. Al</given-names></name></person-group><article-title>The family <tp:taxon-name><tp:taxon-name-part taxon-name-part-type="family">Oestridae</tp:taxon-name-part></tp:taxon-name> in Egypt and Saudi Arabia (<tp:taxon-name><tp:taxon-name-part taxon-name-part-type="order">Diptera</tp:taxon-name-part></tp:taxon-name>, <tp:taxon-name><tp:taxon-name-part taxon-name-part-type="superfamily">Oestroidea</tp:taxon-name-part></tp:taxon-name>)</article-title><source>Zookeys</source><day>08</day><month>6</month><year>2020</year><volume>947</volume><fpage>113</fpage><lpage>142</lpage><pub-id pub-id-type="doi">10.3897/zookeys.947.52317</pub-id></mixed-citation></tp:treatment-meta><tp:nomenclature><tp:taxon-name><object-id xmlns:xlink="http://www.w3.org/1999/xlink" content-type="arpha" xlink:type="simple">199CCD0B-0C1C-5A9C-8FF2-DEA1B88BE394</object-id>
            <tp:taxon-name-part taxon-name-part-type="genus" reg="Hypoderma">Hypoderma</tp:taxon-name-part>
            <tp:taxon-name-part taxon-name-part-type="species" reg="lineatum">lineatum</tp:taxon-name-part>
          </tp:taxon-name><tp:taxon-authority>(Villers, 1789)</tp:taxon-authority><tp:nomenclature-citation-list><tp:nomenclature-citation><tp:taxon-name>
                <tp:taxon-name-part taxon-name-part-type="genus" reg="Oestrus">Oestrus</tp:taxon-name-part> <tp:taxon-name-part taxon-name-part-type="species" reg="lineatum">lineatum</tp:taxon-name-part></tp:taxon-name><comment>Villers, 1789: 349. Type locality: Not given (Europe).</comment></tp:nomenclature-citation><tp:nomenclature-citation><tp:taxon-name>
                <tp:taxon-name-part taxon-name-part-type="genus" reg="Hypoderma">Hypoderma</tp:taxon-name-part> <tp:taxon-name-part taxon-name-part-type="species" reg="bonassi">bonassi</tp:taxon-name-part></tp:taxon-name><comment>Brauer, 1875: 75. Type locality: <abbrev xmlns:xlink="http://www.w3.org/1999/xlink" xlink:title="United States of America" id="ABBRID0EBDBI" xlink:type="simple">USA</abbrev> (Colorado).</comment></tp:nomenclature-citation><tp:nomenclature-citation><tp:taxon-name>
                <tp:taxon-name-part taxon-name-part-type="genus" reg="Oestrus">Oestrus</tp:taxon-name-part> <tp:taxon-name-part taxon-name-part-type="species" reg="supplens">supplens</tp:taxon-name-part></tp:taxon-name><comment>Walker, 1849: 685. Type locality: Canada (Nova Scotia).</comment></tp:nomenclature-citation></tp:nomenclature-citation-list></tp:nomenclature><tp:treatment-sec sec-type="Common name" id="SECID0ERDBI"><title>Common name.</title><p>Lesser cattle warble fly.</p></tp:treatment-sec><tp:treatment-sec sec-type="distribution" id="SECID0EWDBI"><title>Distribution.</title><p>Cosmopolitan.</p></tp:treatment-sec><tp:treatment-sec sec-type="Localities, hosts, and dates of collection" id="SECID0E2DBI"><title>Localities, hosts, and dates of collection.</title><p>See Table <xref ref-type="table" rid="T8">8</xref> and Figure <xref ref-type="fig" rid="F5">5</xref>.</p><table-wrap id="T8" position="float" orientation="portrait"><label>Table 8.</label><caption><p>Localities, hosts, and dates of collection of <italic><tp:taxon-name><tp:taxon-name-part taxon-name-part-type="genus" reg="Hypoderma">H.</tp:taxon-name-part> <tp:taxon-name-part taxon-name-part-type="species" reg="lineatum">lineatum</tp:taxon-name-part></tp:taxon-name></italic>.</p></caption><table id="TID0EOYDI" rules="all"><tbody><tr><th rowspan="1" colspan="1">Country</th><th rowspan="1" colspan="1">Zone or Region</th><th rowspan="1" colspan="1">Locality</th><th rowspan="1" colspan="1">Coordinates</th><th rowspan="1" colspan="1">Host/s</th><th rowspan="1" colspan="1">Months of collection</th><th rowspan="1" colspan="1">Reference</th></tr><tr><td rowspan="2" colspan="1">
                    <abbrev xmlns:xlink="http://www.w3.org/1999/xlink" xlink:title="Kingdom of Saudi Arabia" id="ABBRID0E3FBI" xlink:type="simple">KSA</abbrev>
                  </td><td rowspan="1" colspan="1">Riyadh</td><td rowspan="1" colspan="1">Dhurma</td><td rowspan="1" colspan="1">
                    <named-content xmlns:xlink="http://www.w3.org/1999/xlink" content-type="dwc:verbatimCoordinates" xlink:type="simple">
                      <named-content content-type="geo-json" specific-use="{&#34;type&#34;:&#34;Point&#34;,&#34;coordinates&#34;:[46.151759,24.613516]}" id="NCID0ENGBI" xlink:type="simple">24.613516N, 46.151759E</named-content>
                    </named-content>
                  </td><td rowspan="1" colspan="1">a dairy cow air-shipped from Canada</td><td rowspan="1" colspan="1">unknown</td><td rowspan="1" colspan="1">
                    <xref ref-type="bibr" rid="B26">Büttiker and Zumpt (1982)</xref>
                  </td></tr><tr><td rowspan="1" colspan="1">Makkah</td><td rowspan="1" colspan="1">Wadi Qatan</td><td rowspan="1" colspan="1">
                    <named-content xmlns:xlink="http://www.w3.org/1999/xlink" content-type="dwc:verbatimCoordinates" xlink:type="simple">
                      <named-content content-type="geo-json" specific-use="{&#34;type&#34;:&#34;Point&#34;,&#34;coordinates&#34;:[41.556635,22.200883]}" id="NCID0EOHBI" xlink:type="simple">22.200883N, 41.556635E</named-content>
                    </named-content>
                  </td><td rowspan="1" colspan="1">domestic goat</td><td rowspan="1" colspan="1">November</td><td rowspan="1" colspan="1">
                    <xref ref-type="bibr" rid="B26">Büttiker and Zumpt (1982)</xref>
                  </td></tr></tbody></table></table-wrap></tp:treatment-sec><tp:treatment-sec><!--Section generated to contain objects referenced in tp:taxon-treatment.--><fig id="F5" position="float" orientation="portrait"><object-id xmlns:xlink="http://www.w3.org/1999/xlink" content-type="doi" xlink:type="simple">10.3897/zookeys.947.52317.figure5</object-id><object-id xmlns:xlink="http://www.w3.org/1999/xlink" content-type="arpha" xlink:type="simple">0AE1ABB7-6C9E-5CB9-A508-FAC11479D53F</object-id><label>Figure 5.</label><caption><p>Distribution map of <italic><tp:taxon-name><tp:taxon-name-part taxon-name-part-type="genus" reg="Cephalopina">C.</tp:taxon-name-part> <tp:taxon-name-part taxon-name-part-type="species" reg="titillator">titillator</tp:taxon-name-part></tp:taxon-name></italic>, <italic><tp:taxon-name><tp:taxon-name-part taxon-name-part-type="genus" reg="Hypoderma">H.</tp:taxon-name-part> <tp:taxon-name-part taxon-name-part-type="species" reg="desertorum">desertorum</tp:taxon-name-part></tp:taxon-name></italic>, and <italic><tp:taxon-name><tp:taxon-name-part taxon-name-part-type="genus" reg="Hypoderma">H.</tp:taxon-name-part> <tp:taxon-name-part taxon-name-part-type="species" reg="lineatum">lineatum</tp:taxon-name-part></tp:taxon-name></italic>.</p></caption><graphic xmlns:xlink="http://www.w3.org/1999/xlink" xlink:href="zookeys-947-113-g005.jpg" position="float" orientation="portrait" xlink:type="simple" id="oo_430266.jpg"><uri content-type="original_file" xlink:type="simple">https://binary.pensoft.net/fig/430266</uri></graphic></fig></tp:treatment-sec><ref-list><ref id="B26"><mixed-citation xmlns:xlink="http://www.w3.org/1999/xlink" xlink:type="simple"><person-group><name name-style="western"><surname>Büttiker</surname><given-names>W</given-names></name><name name-style="western"><surname>Zumpt</surname><given-names>F</given-names></name></person-group> (<year>1982</year>) <article-title>Veterinary and applied zoology in KSA: Myiasis in domestic animals.</article-title><source>Fauna of Saudi Arabia</source><volume>4</volume>: <fpage>520</fpage>–<lpage>524</lpage>.</mixed-citation></ref></ref-list></tp:taxon-treatment>
