# Supplementary material for: The family Oestridae in Egypt and Saudi Arabia (Diptera, Oestroidea)
Source: Zookeys. 2020 Jun 8;947:113–42. doi: 10.3897/zookeys.947.52317 (PMC7363712; doi:10.3897/zookeys.947.52317)
Supplement: XML Treatment for Przhevalskiana silenus [file zookeys.947.52317-treatment12.xml]

<!DOCTYPE tp:taxon-treatment
  PUBLIC "-//TaxonX//DTD Taxonomic Treatment Publishing DTD v0 20100105//EN" "tax-treatment-NSO.dtd">
<tp:taxon-treatment xmlns:tp="http://www.plazi.org/taxpub"><tp:treatment-meta><kwd-group><label>Taxon classification</label><kwd><named-content xmlns:xlink="http://www.w3.org/1999/xlink" content-type="kingdom">Animalia</named-content></kwd><kwd><named-content xmlns:xlink="http://www.w3.org/1999/xlink" content-type="order">Diptera</named-content></kwd><kwd><named-content xmlns:xlink="http://www.w3.org/1999/xlink" content-type="family">Oestridae</named-content></kwd></kwd-group><mixed-citation publication-type="journal"><person-group><name><surname>El-Hawagry</surname><given-names>Magdi S. A.</given-names></name><name><surname>Abdel-Dayem</surname><given-names>Mahmoud S.</given-names></name><name><surname>Dhafer</surname><given-names>Hathal M. Al</given-names></name></person-group><article-title>The family <tp:taxon-name><tp:taxon-name-part taxon-name-part-type="family">Oestridae</tp:taxon-name-part></tp:taxon-name> in Egypt and Saudi Arabia (<tp:taxon-name><tp:taxon-name-part taxon-name-part-type="order">Diptera</tp:taxon-name-part></tp:taxon-name>, <tp:taxon-name><tp:taxon-name-part taxon-name-part-type="superfamily">Oestroidea</tp:taxon-name-part></tp:taxon-name>)</article-title><source>Zookeys</source><day>08</day><month>6</month><year>2020</year><volume>947</volume><fpage>113</fpage><lpage>142</lpage><pub-id pub-id-type="doi">10.3897/zookeys.947.52317</pub-id></mixed-citation></tp:treatment-meta><tp:nomenclature><tp:taxon-name><object-id xmlns:xlink="http://www.w3.org/1999/xlink" content-type="arpha" xlink:type="simple">C7247CF7-A018-527A-9F0A-5302919A3DB8</object-id>
            <tp:taxon-name-part taxon-name-part-type="genus" reg="Przhevalskiana">Przhevalskiana</tp:taxon-name-part>
            <tp:taxon-name-part taxon-name-part-type="species" reg="silenus">silenus</tp:taxon-name-part>
          </tp:taxon-name><tp:taxon-authority>(Brauer, 1858)</tp:taxon-authority><tp:nomenclature-citation-list><tp:nomenclature-citation><tp:taxon-name>
                <tp:taxon-name-part taxon-name-part-type="genus" reg="Hypoderma">Hypoderma</tp:taxon-name-part> <tp:taxon-name-part taxon-name-part-type="species" reg="silenus">silenus</tp:taxon-name-part></tp:taxon-name><comment>Brauer, 1858b: 460. Type localities: Italy (Sicily, Palermo); Egypt (Sinai).</comment></tp:nomenclature-citation><tp:nomenclature-citation><tp:taxon-name>
                <tp:taxon-name-part taxon-name-part-type="genus" reg="Hypoderma">Hypoderma</tp:taxon-name-part> <tp:taxon-name-part taxon-name-part-type="species" reg="aegagri">aegagri</tp:taxon-name-part></tp:taxon-name><comment>Brauer, 1863: 134, 281. Type locality: Greece (Crete).</comment></tp:nomenclature-citation><tp:nomenclature-citation><tp:taxon-name>
                <tp:taxon-name-part taxon-name-part-type="genus" reg="Hypoderma">Hypoderma</tp:taxon-name-part> <tp:taxon-name-part taxon-name-part-type="species" reg="gazellae">gazellae</tp:taxon-name-part></tp:taxon-name><comment>Gedoelst, 1916: 263. Type locality: Tanzania (Massai).</comment></tp:nomenclature-citation><tp:nomenclature-citation><tp:taxon-name>
                <tp:taxon-name-part taxon-name-part-type="genus" reg="Hypoderma">Hypoderma</tp:taxon-name-part> <tp:taxon-name-part taxon-name-part-type="species" reg="crossi">crossi</tp:taxon-name-part></tp:taxon-name><comment>Patton, 1922: 573. Type locality: India (Punjab).</comment></tp:nomenclature-citation><tp:nomenclature-citation><tp:taxon-name>
                <tp:taxon-name-part taxon-name-part-type="genus" reg="Hypoderma">Hypoderma</tp:taxon-name-part> <tp:taxon-name-part taxon-name-part-type="species" reg="aeratum">aeratum</tp:taxon-name-part></tp:taxon-name><comment>Austen, 1931: 423. Type locality: Cyprus (Tillyria, Kyrenia).</comment></tp:nomenclature-citation><tp:nomenclature-citation><tp:taxon-name>
                <tp:taxon-name-part taxon-name-part-type="genus" reg="Hypoderma">Hypoderma</tp:taxon-name-part> <tp:taxon-name-part taxon-name-part-type="species" reg="capreum">capreum</tp:taxon-name-part></tp:taxon-name><comment>Gauser, 1940: 38. Type locality: Azerbaijan.</comment></tp:nomenclature-citation></tp:nomenclature-citation-list></tp:nomenclature><tp:treatment-sec sec-type="Common name" id="SECID0E3NBI"><title>Common name.</title><p>Goat warble fly.</p></tp:treatment-sec><tp:treatment-sec sec-type="distribution" id="SECID0EBOBI"><title>Distribution.</title><p><abbrev xmlns:xlink="http://www.w3.org/1999/xlink" xlink:title="Afrotropical Realm" id="ABBRID0EHOBI" xlink:type="simple">AF</abbrev>: East Africa, Saudi Arabia [as “South western part”]. <abbrev xmlns:xlink="http://www.w3.org/1999/xlink" xlink:title="Oriental Realm" id="ABBRID0ELOBI" xlink:type="simple">OR</abbrev>: India. <abbrev xmlns:xlink="http://www.w3.org/1999/xlink" xlink:title="Palearctic Realm" id="ABBRID0EPOBI" xlink:type="simple">PA</abbrev>: Central Asia, Middle East, North Africa, southern Europe.</p></tp:treatment-sec><tp:treatment-sec sec-type="Localities, hosts, and dates of collection" id="SECID0ETOBI"><title>Localities, hosts, and dates of collection.</title><p>See Table <xref ref-type="table" rid="T9">9</xref> and Figure <xref ref-type="fig" rid="F6">6</xref>.</p><table-wrap id="T9" position="float" orientation="portrait"><label>Table 9.</label><caption><p>Localities, hosts, and dates of collection of <italic><tp:taxon-name><tp:taxon-name-part taxon-name-part-type="genus" reg="Przhevalskiana">P.</tp:taxon-name-part> <tp:taxon-name-part taxon-name-part-type="species" reg="silenus">silenus</tp:taxon-name-part></tp:taxon-name></italic>.</p></caption><table id="TID0EY3DI" rules="all"><tbody><tr><th rowspan="1" colspan="1">Country</th><th rowspan="1" colspan="1">Zone or Region</th><th rowspan="1" colspan="1">Locality</th><th rowspan="1" colspan="1">Coordinates</th><th rowspan="1" colspan="1">Hosts and/or methods of collection</th><th rowspan="1" colspan="1">Months of collection</th><th rowspan="1" colspan="1">Reference</th></tr><tr><td rowspan="3" colspan="1">Egypt</td><td rowspan="3" colspan="1">Sinai</td><td rowspan="1" colspan="1">Al Arish (abattoir)</td><td rowspan="1" colspan="1">
                    <named-content xmlns:xlink="http://www.w3.org/1999/xlink" content-type="dwc:verbatimCoordinates" xlink:type="simple">
                      <named-content content-type="geo-json" specific-use="{&#34;type&#34;:&#34;Point&#34;,&#34;coordinates&#34;:[33.795749,31.131795]}" id="NCID0EARBI" xlink:type="simple">31.131795N, 33.795749E</named-content>
                    </named-content>
                  </td><td rowspan="1" colspan="1">goats (larvae from slaughtered goats, and adults by baited traps)</td><td rowspan="1" colspan="1">throughout the year</td><td rowspan="1" colspan="1">
                    <xref ref-type="bibr" rid="B86">Morsy et al. (1998)</xref>
                  </td></tr><tr><td rowspan="1" colspan="1">Bir Al Abd</td><td rowspan="1" colspan="1">
                    <named-content xmlns:xlink="http://www.w3.org/1999/xlink" content-type="dwc:verbatimCoordinates" xlink:type="simple">
                      <named-content content-type="geo-json" specific-use="{&#34;type&#34;:&#34;Point&#34;,&#34;coordinates&#34;:[33.111721,31.005486]}" id="NCID0E5RBI" xlink:type="simple">31.005486N, 33.111721E</named-content>
                    </named-content>
                  </td><td rowspan="1" colspan="1">goats (larvae from slaughtered goats, and adults by baited traps)</td><td rowspan="1" colspan="1">throughout the year</td><td rowspan="1" colspan="1">
                    <xref ref-type="bibr" rid="B86">Morsy et al. (1998)</xref>
                  </td></tr><tr><td rowspan="1" colspan="1">Hasanah</td><td rowspan="1" colspan="1">
                    <named-content xmlns:xlink="http://www.w3.org/1999/xlink" content-type="dwc:verbatimCoordinates" xlink:type="simple">
                      <named-content content-type="geo-json" specific-use="{&#34;type&#34;:&#34;Point&#34;,&#34;coordinates&#34;:[33.815971,30.800220]}" id="NCID0E3SBI" xlink:type="simple">30.800220N, 33.815971E</named-content>
                    </named-content>
                  </td><td rowspan="1" colspan="1">goats (larvae from slaughtered goats, and adults by baited traps)</td><td rowspan="1" colspan="1">throughout the year</td><td rowspan="1" colspan="1">
                    <xref ref-type="bibr" rid="B86">Morsy et al. (1998)</xref>
                  </td></tr><tr><td rowspan="2" colspan="1">
                    <abbrev xmlns:xlink="http://www.w3.org/1999/xlink" xlink:title="Kingdom of Saudi Arabia" id="ABBRID0EUTBI" xlink:type="simple">KSA</abbrev>
                  </td><td rowspan="1" colspan="1">Al-Baha</td><td rowspan="1" colspan="1">Al-Mekhwa</td><td rowspan="1" colspan="1">
                    <named-content xmlns:xlink="http://www.w3.org/1999/xlink" content-type="dwc:verbatimCoordinates" xlink:type="simple">
                      <named-content content-type="geo-json" specific-use="{&#34;type&#34;:&#34;Point&#34;,&#34;coordinates&#34;:[41.428219,19.759526]}" id="NCID0EFUBI" xlink:type="simple">19.759526N, 41.428219E</named-content>
                    </named-content>
                  </td><td rowspan="1" colspan="1">sweeping net by El-Hawagry</td><td rowspan="1" colspan="1">February</td><td rowspan="1" colspan="1">collected specimen (see material examined)</td></tr><tr><td rowspan="1" colspan="1">Makkah</td><td rowspan="1" colspan="1">Jeddah (Jeddah Abattoir)</td><td rowspan="1" colspan="1">
                    <named-content xmlns:xlink="http://www.w3.org/1999/xlink" content-type="dwc:verbatimCoordinates" xlink:type="simple">
                      <named-content content-type="geo-json" specific-use="{&#34;type&#34;:&#34;Point&#34;,&#34;coordinates&#34;:[39.201734,21.483464]}" id="NCID0EBVBI" xlink:type="simple">21.483464N, 39.201734E</named-content>
                    </named-content>
                  </td><td rowspan="1" colspan="1">goats (nodules caused by larvae are noticed on the backs of goat carcasses)</td><td rowspan="1" colspan="1">December to April</td><td rowspan="1" colspan="1">
                    <xref ref-type="bibr" rid="B40">El-Azzazy (1997)</xref>
                  </td></tr></tbody></table></table-wrap></tp:treatment-sec><tp:treatment-sec sec-type="material" id="SECID0EUVBI"><title>Material examined.</title><p>Saudi Arabia • 1 female; Al-Mekhwa; <named-content xmlns:xlink="http://www.w3.org/1999/xlink" content-type="dwc:verbatimCoordinates" xlink:type="simple"><named-content content-type="geo-json" specific-use="{&#34;type&#34;:&#34;Point&#34;,&#34;coordinates&#34;:[41.428219,19.759526]}" id="NCID0E4VBI" xlink:type="simple">19.759526N, 41.428219E</named-content></named-content>; 3.Feb.2009; El-Hawagry leg.; sweeping net; <abbrev xmlns:xlink="http://www.w3.org/1999/xlink" xlink:title="Museum of Community College, Al-Baha University, KSA" id="ABBRID0ECWBI" xlink:type="simple">MCCB</abbrev>.</p><fig id="F6" position="float" orientation="portrait"><object-id xmlns:xlink="http://www.w3.org/1999/xlink" content-type="doi" xlink:type="simple">10.3897/zookeys.947.52317.figure6</object-id><object-id xmlns:xlink="http://www.w3.org/1999/xlink" content-type="arpha" xlink:type="simple">8267EE81-8AB9-5B4B-BE03-A5F986A16FF9</object-id><label>Figure 6.</label><caption><p>Distribution map of <italic><tp:taxon-name><tp:taxon-name-part taxon-name-part-type="genus" reg="Oestrus">O.</tp:taxon-name-part> <tp:taxon-name-part taxon-name-part-type="species" reg="ovis">ovis</tp:taxon-name-part></tp:taxon-name></italic>, <italic><tp:taxon-name><tp:taxon-name-part taxon-name-part-type="genus" reg="Przhevalskiana">P.</tp:taxon-name-part> <tp:taxon-name-part taxon-name-part-type="species" reg="silenus">silenus</tp:taxon-name-part></tp:taxon-name></italic>, and <italic><tp:taxon-name><tp:taxon-name-part taxon-name-part-type="genus" reg="Rhinoestrus">R.</tp:taxon-name-part> <tp:taxon-name-part taxon-name-part-type="species" reg="purpureus">purpureus</tp:taxon-name-part></tp:taxon-name></italic>.</p></caption><graphic xmlns:xlink="http://www.w3.org/1999/xlink" xlink:href="zookeys-947-113-g006.jpg" position="float" orientation="portrait" xlink:type="simple" id="oo_430267.jpg"><uri content-type="original_file" xlink:type="simple">https://binary.pensoft.net/fig/430267</uri></graphic></fig></tp:treatment-sec><ref-list><ref id="B86"><mixed-citation xmlns:xlink="http://www.w3.org/1999/xlink" xlink:type="simple"><person-group><name name-style="western"><surname>Morsy</surname><given-names>TA</given-names></name><name name-style="western"><surname>Shoukry</surname><given-names>A</given-names></name><name name-style="western"><surname>Mazyad</surname><given-names>SA</given-names></name><name name-style="western"><surname>Abou</surname><given-names>Gamra MM</given-names></name></person-group> (<year>1998</year>) <article-title>The goat warble fly, <italic><tp:taxon-name><tp:taxon-name-part taxon-name-part-type="genus">Przhevalskiana</tp:taxon-name-part> <tp:taxon-name-part taxon-name-part-type="species">silenus</tp:taxon-name-part></tp:taxon-name></italic> Brauer) in north Sinai, Egypt.</article-title><source>Journal of the Egyptian Society of Parasitology</source><volume>28</volume>: <fpage>373</fpage>–<lpage>378</lpage>.</mixed-citation></ref><ref id="B40"><mixed-citation xmlns:xlink="http://www.w3.org/1999/xlink" xlink:type="simple"><person-group><name name-style="western"><surname>El-Azzazy</surname><given-names>OME</given-names></name></person-group> (<year>1997</year>) <article-title>Goat warble fly, <italic><tp:taxon-name><tp:taxon-name-part taxon-name-part-type="genus">Przhevalskiana</tp:taxon-name-part> <tp:taxon-name-part taxon-name-part-type="species">silenus</tp:taxon-name-part></tp:taxon-name></italic> (Brauer) (<tp:taxon-name><tp:taxon-name-part taxon-name-part-type="order">Diptera</tp:taxon-name-part></tp:taxon-name>: <tp:taxon-name><tp:taxon-name-part taxon-name-part-type="family">Oestridae</tp:taxon-name-part></tp:taxon-name>) in Saudi Arabia.</article-title><source>Small Ruminant research</source><volume>24</volume>(<issue>1</issue>): <fpage>65</fpage>–<lpage>67</lpage>. <ext-link xlink:type="simple" ext-link-type="doi" xlink:href="10.1016/S0921-4488(96)00918-2">https://doi.org/10.1016/S0921-4488(96)00918-2</ext-link></mixed-citation></ref></ref-list></tp:taxon-treatment>
