# Supplementary material for: The family Oestridae in Egypt and Saudi Arabia (Diptera, Oestroidea)
Source: Zookeys. 2020 Jun 8;947:113–42. doi: 10.3897/zookeys.947.52317 (PMC7363712; doi:10.3897/zookeys.947.52317)
Supplement: XML Treatment for Cephalopina titillator [file zookeys.947.52317-treatment14.xml]

<!DOCTYPE tp:taxon-treatment
  PUBLIC "-//TaxonX//DTD Taxonomic Treatment Publishing DTD v0 20100105//EN" "tax-treatment-NSO.dtd">
<tp:taxon-treatment xmlns:tp="http://www.plazi.org/taxpub"><tp:treatment-meta><kwd-group><label>Taxon classification</label><kwd><named-content xmlns:xlink="http://www.w3.org/1999/xlink" content-type="kingdom">Animalia</named-content></kwd><kwd><named-content xmlns:xlink="http://www.w3.org/1999/xlink" content-type="order">Diptera</named-content></kwd><kwd><named-content xmlns:xlink="http://www.w3.org/1999/xlink" content-type="family">Oestridae</named-content></kwd></kwd-group><mixed-citation publication-type="journal"><person-group><name><surname>El-Hawagry</surname><given-names>Magdi S. A.</given-names></name><name><surname>Abdel-Dayem</surname><given-names>Mahmoud S.</given-names></name><name><surname>Dhafer</surname><given-names>Hathal M. Al</given-names></name></person-group><article-title>The family <tp:taxon-name><tp:taxon-name-part taxon-name-part-type="family">Oestridae</tp:taxon-name-part></tp:taxon-name> in Egypt and Saudi Arabia (<tp:taxon-name><tp:taxon-name-part taxon-name-part-type="order">Diptera</tp:taxon-name-part></tp:taxon-name>, <tp:taxon-name><tp:taxon-name-part taxon-name-part-type="superfamily">Oestroidea</tp:taxon-name-part></tp:taxon-name>)</article-title><source>Zookeys</source><day>08</day><month>6</month><year>2020</year><volume>947</volume><fpage>113</fpage><lpage>142</lpage><pub-id pub-id-type="doi">10.3897/zookeys.947.52317</pub-id></mixed-citation></tp:treatment-meta><tp:nomenclature><tp:taxon-name><object-id xmlns:xlink="http://www.w3.org/1999/xlink" content-type="arpha" xlink:type="simple">F4816E7E-68E9-5C96-9AEE-446AE5A8202D</object-id>
            <tp:taxon-name-part taxon-name-part-type="genus" reg="Cephalopina">Cephalopina</tp:taxon-name-part>
            <tp:taxon-name-part taxon-name-part-type="species" reg="titillator">titillator</tp:taxon-name-part>
          </tp:taxon-name><tp:taxon-authority>(Clark, 1816)</tp:taxon-authority><xref ref-type="fig" rid="F2">Fig. 2d</xref><tp:nomenclature-citation-list><tp:nomenclature-citation><tp:taxon-name>
                <tp:taxon-name-part taxon-name-part-type="genus" reg="Oestrus">Oestrus</tp:taxon-name-part> <tp:taxon-name-part taxon-name-part-type="species" reg="titillator">titillator</tp:taxon-name-part></tp:taxon-name><comment>Clark, 1816: 4. Type locality: Syria.</comment></tp:nomenclature-citation><tp:nomenclature-citation><tp:taxon-name>
                <tp:taxon-name-part taxon-name-part-type="genus" reg="Oestrus">Oestrus</tp:taxon-name-part> <tp:taxon-name-part taxon-name-part-type="species" reg="maculatus">maculatus</tp:taxon-name-part></tp:taxon-name><comment>Wiedemann, 1830: 256. Type locality: Egypt.</comment></tp:nomenclature-citation><tp:nomenclature-citation><tp:taxon-name>
                <tp:taxon-name-part taxon-name-part-type="genus" reg="Oestrus">Oestrus</tp:taxon-name-part> <tp:taxon-name-part taxon-name-part-type="species" reg="libycus">libycus</tp:taxon-name-part></tp:taxon-name><comment>Clark, 1841: 100. <italic>Nomen nudum</italic>.</comment></tp:nomenclature-citation><tp:nomenclature-citation><tp:taxon-name>
                <tp:taxon-name-part taxon-name-part-type="genus" reg="Oestrus">Oestrus</tp:taxon-name-part> <tp:taxon-name-part taxon-name-part-type="species" reg="libycus">libycus</tp:taxon-name-part></tp:taxon-name><comment>Clark, 1843: 93. Type locality: Egypt.</comment></tp:nomenclature-citation><tp:nomenclature-citation><tp:taxon-name>
                <tp:taxon-name-part taxon-name-part-type="genus" reg="Pharyngobalus">Pharyngobalus</tp:taxon-name-part> <tp:taxon-name-part taxon-name-part-type="species" reg="cameli">cameli</tp:taxon-name-part></tp:taxon-name><comment>Steel, 1887: 27. Type localities: Sudan, ?Afghanistan.</comment></tp:nomenclature-citation></tp:nomenclature-citation-list></tp:nomenclature><tp:treatment-sec sec-type="Common name" id="SECID0EZ4BI"><title>Common name.</title><p>Camel nasal bot fly.</p></tp:treatment-sec><tp:treatment-sec sec-type="distribution" id="SECID0E54BI"><title>Distribution.</title><p><abbrev xmlns:xlink="http://www.w3.org/1999/xlink" xlink:title="Afrotropical Realm" id="ABBRID0EE5BI" xlink:type="simple">AF</abbrev>: East Africa, Saudi Arabia [as “South western part”]. <abbrev xmlns:xlink="http://www.w3.org/1999/xlink" xlink:title="Australasian Realm" id="ABBRID0EI5BI" xlink:type="simple">AU</abbrev>: Australia. <abbrev xmlns:xlink="http://www.w3.org/1999/xlink" xlink:title="Oriental Realm" id="ABBRID0EM5BI" xlink:type="simple">OR</abbrev>: India. <abbrev xmlns:xlink="http://www.w3.org/1999/xlink" xlink:title="Palearctic Realm" id="ABBRID0EQ5BI" xlink:type="simple">PA</abbrev>: Widespread in association with camels, particularly, Afghanistan, Middle East, Mongolia, North Africa, South Europe.</p></tp:treatment-sec><tp:treatment-sec sec-type="Localities, hosts, and dates of collection" id="SECID0EU5BI"><title>Localities, hosts, and dates of collection.</title><p>See Table <xref ref-type="table" rid="T10">10</xref> and Figure <xref ref-type="fig" rid="F5">5</xref>.</p><table-wrap id="T10" position="float" orientation="portrait"><label>Table 10.</label><caption><p>Localities, hosts, and dates of collection of <italic><tp:taxon-name><tp:taxon-name-part taxon-name-part-type="genus" reg="Cephalopina">C.</tp:taxon-name-part> <tp:taxon-name-part taxon-name-part-type="species" reg="titillator">titillator</tp:taxon-name-part></tp:taxon-name></italic>.</p></caption><table id="TID0EVEAK" rules="all"><tbody><tr><th rowspan="1" colspan="1">Country</th><th rowspan="1" colspan="1">Zone or Region</th><th rowspan="1" colspan="1">Locality</th><th rowspan="1" colspan="1">Coordinates</th><th rowspan="1" colspan="1">Hosts and/or methods of collection</th><th rowspan="1" colspan="1">Months of collection</th><th rowspan="1" colspan="1">Reference</th></tr><tr><td rowspan="7" colspan="1">Egypt</td><td rowspan="6" colspan="1">Lower Nile Valley &amp; Delta</td><td rowspan="1" colspan="1">Abu-Rawash</td><td rowspan="1" colspan="1">
                    <named-content xmlns:xlink="http://www.w3.org/1999/xlink" content-type="dwc:verbatimCoordinates" xlink:type="simple">
                      <named-content content-type="geo-json" specific-use="{&#34;type&#34;:&#34;Point&#34;,&#34;coordinates&#34;:[31.091406,30.045837]}" id="NCID0EBBCI" xlink:type="simple">30.045837N, 31.091406E</named-content>
                    </named-content>
                  </td><td rowspan="1" colspan="1">dromedary camels (from the nasal cavities)</td><td rowspan="1" colspan="1">May</td><td rowspan="1" colspan="1">museum material (see material examined)</td></tr><tr><td rowspan="1" colspan="1">Birqash</td><td rowspan="1" colspan="1">
                    <named-content xmlns:xlink="http://www.w3.org/1999/xlink" content-type="dwc:verbatimCoordinates" xlink:type="simple">
                      <named-content content-type="geo-json" specific-use="{&#34;type&#34;:&#34;Point&#34;,&#34;coordinates&#34;:[31.039242,30.162842]}" id="NCID0E1BCI" xlink:type="simple">30.162842N, 31.039242E</named-content>
                    </named-content>
                  </td><td rowspan="1" colspan="1">sweeping, by El-Hawagry</td><td rowspan="1" colspan="1">June</td><td rowspan="1" colspan="1">collected specimens (see material examined)</td></tr><tr><td rowspan="1" colspan="1">Cairo (Cairo abattoir)</td><td rowspan="1" colspan="1">
                    <named-content xmlns:xlink="http://www.w3.org/1999/xlink" content-type="dwc:verbatimCoordinates" xlink:type="simple">
                      <named-content content-type="geo-json" specific-use="{&#34;type&#34;:&#34;Point&#34;,&#34;coordinates&#34;:[31.244248,30.040022]}" id="NCID0ETCCI" xlink:type="simple">30.040022N, 31.244248E</named-content>
                    </named-content>
                  </td><td rowspan="1" colspan="1">dromedary camels (from the nasal cavities)</td><td rowspan="1" colspan="1">throughout the year</td><td rowspan="1" colspan="1">museum material (see material examined)</td></tr><tr><td rowspan="1" colspan="1">El-Bassatin (abattoir)</td><td rowspan="1" colspan="1">
                    <named-content xmlns:xlink="http://www.w3.org/1999/xlink" content-type="dwc:verbatimCoordinates" xlink:type="simple">
                      <named-content content-type="geo-json" specific-use="{&#34;type&#34;:&#34;Point&#34;,&#34;coordinates&#34;:[31.276171,29.995917]}" id="NCID0EMDCI" xlink:type="simple">29.995917N, 31.276171E</named-content>
                    </named-content>
                  </td><td rowspan="1" colspan="1">camels</td><td rowspan="1" colspan="1">not given</td><td rowspan="1" colspan="1">
                    <xref ref-type="bibr" rid="B66">Hendawy et al. (2012)</xref>
                  </td></tr><tr><td rowspan="1" colspan="1">El-Warrak (abattoir)</td><td rowspan="1" colspan="1">
                    <named-content xmlns:xlink="http://www.w3.org/1999/xlink" content-type="dwc:verbatimCoordinates" xlink:type="simple">
                      <named-content content-type="geo-json" specific-use="{&#34;type&#34;:&#34;Point&#34;,&#34;coordinates&#34;:[31.210915,30.110544]}" id="NCID0EKECI" xlink:type="simple">30.110544N, 31.210915E</named-content>
                    </named-content>
                  </td><td rowspan="1" colspan="1">camels</td><td rowspan="1" colspan="1">not given</td><td rowspan="1" colspan="1">
                    <xref ref-type="bibr" rid="B66">Hendawy et al. (2012)</xref>
                  </td></tr><tr><td rowspan="1" colspan="1">Kerdassa</td><td rowspan="1" colspan="1">
                    <named-content xmlns:xlink="http://www.w3.org/1999/xlink" content-type="dwc:verbatimCoordinates" xlink:type="simple">
                      <named-content content-type="geo-json" specific-use="{&#34;type&#34;:&#34;Point&#34;,&#34;coordinates&#34;:[31.113349,30.025663]}" id="NCID0EIFCI" xlink:type="simple">30.025663N, 31.113349E</named-content>
                    </named-content>
                  </td><td rowspan="1" colspan="1">dromedary camels (from the nasal cavities)</td><td rowspan="1" colspan="1">May</td><td rowspan="1" colspan="1">museum material (see material examined)</td></tr><tr><td rowspan="1" colspan="1">Sinai</td><td rowspan="1" colspan="1">W. El-Sheikh</td><td rowspan="1" colspan="1">
                    <named-content xmlns:xlink="http://www.w3.org/1999/xlink" content-type="dwc:verbatimCoordinates" xlink:type="simple">
                      <named-content content-type="geo-json" specific-use="{&#34;type&#34;:&#34;Point&#34;,&#34;coordinates&#34;:[33.965250,28.565680]}" id="NCID0EEGCI" xlink:type="simple">28.56568N, 33.96525E</named-content>
                    </named-content>
                  </td><td rowspan="1" colspan="1">not given</td><td rowspan="1" colspan="1">April</td><td rowspan="1" colspan="1">museum material (see material examined)</td></tr><tr><td rowspan="3" colspan="1">
                    <abbrev xmlns:xlink="http://www.w3.org/1999/xlink" xlink:title="Kingdom of Saudi Arabia" id="ABBRID0EXGCI" xlink:type="simple">KSA</abbrev>
                  </td><td rowspan="1" colspan="1">all regions</td><td rowspan="1" colspan="1">widespread</td><td rowspan="1" colspan="1">–</td><td rowspan="1" colspan="1">dromedary camels (nasal cavities)</td><td rowspan="1" colspan="1">throughout the year</td><td rowspan="1" colspan="1"><xref ref-type="bibr" rid="B2">Abu-Thuraya (1982)</xref>; <xref ref-type="bibr" rid="B5">Alahmed (2002)</xref></td></tr><tr><td rowspan="1" colspan="1">Riyadh</td><td rowspan="1" colspan="1">Riyadh (slaughterhouse)</td><td rowspan="1" colspan="1">
                    <named-content xmlns:xlink="http://www.w3.org/1999/xlink" content-type="dwc:verbatimCoordinates" xlink:type="simple">
                      <named-content content-type="geo-json" specific-use="{&#34;type&#34;:&#34;Point&#34;,&#34;coordinates&#34;:[46.736175,24.578977]}" id="NCID0EDICI" xlink:type="simple">24.578977N, 46.736175E</named-content>
                    </named-content>
                  </td><td rowspan="1" colspan="1">dromedary camels</td><td rowspan="1" colspan="1">March to May</td><td rowspan="1" colspan="1">
                    <xref ref-type="bibr" rid="B26">Büttiker and Zumpt (1982)</xref>
                  </td></tr><tr><td rowspan="1" colspan="1">Makkah</td><td rowspan="1" colspan="1">Jeddah (Jeddah abattoir)</td><td rowspan="1" colspan="1">
                    <named-content xmlns:xlink="http://www.w3.org/1999/xlink" content-type="dwc:verbatimCoordinates" xlink:type="simple">
                      <named-content content-type="geo-json" specific-use="{&#34;type&#34;:&#34;Point&#34;,&#34;coordinates&#34;:[39.201734,21.483464]}" id="NCID0EEJCI" xlink:type="simple">21.483464N, 39.201734E</named-content>
                    </named-content>
                  </td><td rowspan="1" colspan="1">dromedary camels</td><td rowspan="1" colspan="1">throughout the year</td><td rowspan="1" colspan="1">
                    <xref ref-type="bibr" rid="B55">Gadallah and Bosly (2006)</xref>
                  </td></tr></tbody></table></table-wrap></tp:treatment-sec><tp:treatment-sec sec-type="material" id="SECID0EXJCI"><title>Material examined.</title><p>Egypt • 1 male; Cairo abattoir; <named-content xmlns:xlink="http://www.w3.org/1999/xlink" content-type="dwc:verbatimCoordinates" xlink:type="simple"><named-content content-type="geo-json" specific-use="{&#34;type&#34;:&#34;Point&#34;,&#34;coordinates&#34;:[31.244248,30.040022]}" id="NCID0EAKCI" xlink:type="simple">30.040022N, 31.244248E</named-content></named-content>; 6.Jun.1924; Efflatoun leg.; from nose of camel; <named-content xmlns:xlink="http://www.w3.org/1999/xlink" content-type="dwc:institutional_code" xlink:type="simple">EFC</named-content> • 1 male; same data as for preceding; 2.Jul.1924 • 1 female; same data as for preceding; 19.Nov.1929 • 1 male; Kerdassa; <named-content xmlns:xlink="http://www.w3.org/1999/xlink" content-type="dwc:verbatimCoordinates" xlink:type="simple"><named-content content-type="geo-json" specific-use="{&#34;type&#34;:&#34;Point&#34;,&#34;coordinates&#34;:[31.113350,30.025660]}" id="NCID0ENKCI" xlink:type="simple">30.02566N, 31.11335E</named-content></named-content>; 19.May.1924; R.M. leg.; from nose of camel; <named-content xmlns:xlink="http://www.w3.org/1999/xlink" content-type="dwc:institutional_code" xlink:type="simple">EFC</named-content> • 1 male, 1 female; Sinai, W. El-Sheikh; <named-content xmlns:xlink="http://www.w3.org/1999/xlink" content-type="dwc:verbatimCoordinates" xlink:type="simple"><named-content content-type="geo-json" specific-use="{&#34;type&#34;:&#34;Point&#34;,&#34;coordinates&#34;:[33.965250,28.565680]}" id="NCID0E1KCI" xlink:type="simple">28.56568N, 33.96525E</named-content></named-content>; 21–27.Apr.1939; B.C.E. leg.; <named-content xmlns:xlink="http://www.w3.org/1999/xlink" content-type="dwc:institutional_code" xlink:type="simple">EFC</named-content> • 1 female; Cairo abattoir; <named-content xmlns:xlink="http://www.w3.org/1999/xlink" content-type="dwc:verbatimCoordinates" xlink:type="simple"><named-content content-type="geo-json" specific-use="{&#34;type&#34;:&#34;Point&#34;,&#34;coordinates&#34;:[31.244248,30.040022]}" id="NCID0EHLCI" xlink:type="simple">30.040022N, 31.244248E</named-content></named-content>; 20.Jan.1924; H.C.E. leg.; from the nose of a camel; <abbrev xmlns:xlink="http://www.w3.org/1999/xlink" content-type="institution" xlink:title="Ministry of Agriculture Collection, Plant Protection Research Institute, Dokki, Giza, Egypt" id="ABBRID0EMLCI" xlink:type="simple">PPDD</abbrev> • 1 female, 1 male; Birqash; <named-content xmlns:xlink="http://www.w3.org/1999/xlink" content-type="dwc:verbatimCoordinates" xlink:type="simple"><named-content content-type="geo-json" specific-use="{&#34;type&#34;:&#34;Point&#34;,&#34;coordinates&#34;:[31.039242,30.162842]}" id="NCID0EULCI" xlink:type="simple">30.162842N, 31.039242E</named-content></named-content>; 21.Jun.1999; El-Hawagry leg.; sweeping net; <abbrev xmlns:xlink="http://www.w3.org/1999/xlink" xlink:title="Personal collection M. El-Hawagry" id="ABBRID0EZLCI" xlink:type="simple">MSHC</abbrev>.</p><p>Saudi Arabia • 2 females; Riyadh, slaughterhouse; <named-content xmlns:xlink="http://www.w3.org/1999/xlink" content-type="dwc:verbatimCoordinates" xlink:type="simple"><named-content content-type="geo-json" specific-use="{&#34;type&#34;:&#34;Point&#34;,&#34;coordinates&#34;:[46.736175,24.578977]}" id="NCID0ECMCI" xlink:type="simple">24.578977N, 46.736175E</named-content></named-content>; 30.Oct.1999; Azzam Alahmed leg.; from dromedary camels; <named-content xmlns:xlink="http://www.w3.org/1999/xlink" content-type="dwc:institutional_code" xlink:type="simple">KSMA</named-content>.</p></tp:treatment-sec><tp:treatment-sec><!--Section generated to contain objects referenced in tp:taxon-treatment.--><fig id="F2" position="float" orientation="portrait"><object-id xmlns:xlink="http://www.w3.org/1999/xlink" content-type="doi" xlink:type="simple">10.3897/zookeys.947.52317.figure2</object-id><object-id xmlns:xlink="http://www.w3.org/1999/xlink" content-type="arpha" xlink:type="simple">39BFC17F-15F7-53CD-80D9-0AD3C0C555A4</object-id><label>Figure 2.</label><caption><p><bold>a</bold><italic><tp:taxon-name><tp:taxon-name-part taxon-name-part-type="genus" reg="Gasterophilus">Gasterophilus</tp:taxon-name-part> <tp:taxon-name-part taxon-name-part-type="species" reg="intestinalis">intestinalis</tp:taxon-name-part></tp:taxon-name></italic> (habitus, dorsal) <bold>b</bold><italic><tp:taxon-name><tp:taxon-name-part taxon-name-part-type="genus" reg="Gasterophilus">G.</tp:taxon-name-part> <tp:taxon-name-part taxon-name-part-type="species" reg="nasalis">nasalis</tp:taxon-name-part></tp:taxon-name></italic> (habitus, dorsal) <bold>c</bold><italic><tp:taxon-name><tp:taxon-name-part taxon-name-part-type="genus" reg="Gasterophilus">G.</tp:taxon-name-part> <tp:taxon-name-part taxon-name-part-type="species" reg="nigricornis">nigricornis</tp:taxon-name-part></tp:taxon-name></italic> (habitus, dorsal) <bold>d</bold><italic><tp:taxon-name><tp:taxon-name-part taxon-name-part-type="genus" reg="Cephalopina">Cephalopina</tp:taxon-name-part> <tp:taxon-name-part taxon-name-part-type="species" reg="titillator">titillator</tp:taxon-name-part></tp:taxon-name></italic> (habitus, lateral).</p></caption><graphic xmlns:xlink="http://www.w3.org/1999/xlink" xlink:href="zookeys-947-113-g002.jpg" position="float" orientation="portrait" xlink:type="simple" id="oo_430263.jpg"><uri content-type="original_file" xlink:type="simple">https://binary.pensoft.net/fig/430263</uri></graphic></fig><fig id="F5" position="float" orientation="portrait"><object-id xmlns:xlink="http://www.w3.org/1999/xlink" content-type="doi" xlink:type="simple">10.3897/zookeys.947.52317.figure5</object-id><object-id xmlns:xlink="http://www.w3.org/1999/xlink" content-type="arpha" xlink:type="simple">0AE1ABB7-6C9E-5CB9-A508-FAC11479D53F</object-id><label>Figure 5.</label><caption><p>Distribution map of <italic><tp:taxon-name><tp:taxon-name-part taxon-name-part-type="genus" reg="Cephalopina">C.</tp:taxon-name-part> <tp:taxon-name-part taxon-name-part-type="species" reg="titillator">titillator</tp:taxon-name-part></tp:taxon-name></italic>, <italic><tp:taxon-name><tp:taxon-name-part taxon-name-part-type="genus" reg="Hypoderma">H.</tp:taxon-name-part> <tp:taxon-name-part taxon-name-part-type="species" reg="desertorum">desertorum</tp:taxon-name-part></tp:taxon-name></italic>, and <italic><tp:taxon-name><tp:taxon-name-part taxon-name-part-type="genus" reg="Hypoderma">H.</tp:taxon-name-part> <tp:taxon-name-part taxon-name-part-type="species" reg="lineatum">lineatum</tp:taxon-name-part></tp:taxon-name></italic>.</p></caption><graphic xmlns:xlink="http://www.w3.org/1999/xlink" xlink:href="zookeys-947-113-g005.jpg" position="float" orientation="portrait" xlink:type="simple" id="oo_430266.jpg"><uri content-type="original_file" xlink:type="simple">https://binary.pensoft.net/fig/430266</uri></graphic></fig></tp:treatment-sec><ref-list><ref id="B66"><mixed-citation xmlns:xlink="http://www.w3.org/1999/xlink" xlink:type="simple"><person-group><name name-style="western"><surname>Hendawy</surname><given-names>SHM</given-names></name><name name-style="western"><surname>Allam</surname><given-names>NAT</given-names></name><name name-style="western"><surname>Kandil</surname><given-names>OM</given-names></name><name name-style="western"><surname>Zayed</surname><given-names>AA</given-names></name><name name-style="western"><surname>Desouky</surname><given-names>ARAY</given-names></name><name name-style="western"><surname>El-Rafey</surname><given-names>MA</given-names></name></person-group> (<year>2012</year>) <article-title>Partial COI and 16S rRNA genes sequences of <italic><tp:taxon-name><tp:taxon-name-part taxon-name-part-type="genus">Cephalopina</tp:taxon-name-part> <tp:taxon-name-part taxon-name-part-type="species">titillator</tp:taxon-name-part></tp:taxon-name></italic> mitochondrial DNA: Evidence for variation in evolutionary rates within myiasis-causing species.</article-title><source>Global Veterinaria</source><volume>9</volume>(<issue>6</issue>): <fpage>769</fpage>–<lpage>778</lpage>.</mixed-citation></ref><ref id="B2"><mixed-citation xmlns:xlink="http://www.w3.org/1999/xlink" xlink:type="simple"><person-group><name name-style="western"><surname>Abu-Thuraya</surname><given-names>NH</given-names></name></person-group> (<year>1982</year>) <source>General survey, agricultural pests in Saudi Arabia.</source><publisher-name>Ministry of Agriculture and Water</publisher-name>, <publisher-loc>Agriculture Research Department of Plant Protection: Kingdom of Saudi Arabia</publisher-loc>, <size units="page">326 pp</size>.</mixed-citation></ref><ref id="B5"><mixed-citation xmlns:xlink="http://www.w3.org/1999/xlink" xlink:type="simple"><person-group><name name-style="western"><surname>Alahmed</surname><given-names>AMI</given-names></name></person-group> (<year>2002</year>) <article-title>Seasonal Prevalence of <italic><tp:taxon-name><tp:taxon-name-part taxon-name-part-type="genus">Cephalopina</tp:taxon-name-part> <tp:taxon-name-part taxon-name-part-type="species">titillator</tp:taxon-name-part></tp:taxon-name></italic> Larvae in camels in Riyadh Region, Saudi Arabia.</article-title><source>Arab Gulf Journal of Scientific Research</source><volume>20</volume>(<issue>3</issue>): <fpage>161</fpage>–<lpage>164</lpage>.</mixed-citation></ref><ref id="B26"><mixed-citation xmlns:xlink="http://www.w3.org/1999/xlink" xlink:type="simple"><person-group><name name-style="western"><surname>Büttiker</surname><given-names>W</given-names></name><name name-style="western"><surname>Zumpt</surname><given-names>F</given-names></name></person-group> (<year>1982</year>) <article-title>Veterinary and applied zoology in KSA: Myiasis in domestic animals.</article-title><source>Fauna of Saudi Arabia</source><volume>4</volume>: <fpage>520</fpage>–<lpage>524</lpage>.</mixed-citation></ref><ref id="B55"><mixed-citation xmlns:xlink="http://www.w3.org/1999/xlink" xlink:type="simple"><person-group><name name-style="western"><surname>Gadallah</surname><given-names>NS</given-names></name><name name-style="western"><surname>Bosly</surname><given-names>HA</given-names></name></person-group> (<year>2006</year>) <article-title><tp:taxon-name><tp:taxon-name-part taxon-name-part-type="order">Diptera</tp:taxon-name-part></tp:taxon-name> associated with camels in the Jeddah region, western Saudi Arabia.</article-title><source>Fauna of Arabia</source><volume>21</volume>: <fpage>339</fpage>–<lpage>350</lpage>.</mixed-citation></ref></ref-list></tp:taxon-treatment>
