# Supplementary material for: The family Oestridae in Egypt and Saudi Arabia (Diptera, Oestroidea)
Source: Zookeys. 2020 Jun 8;947:113–42. doi: 10.3897/zookeys.947.52317 (PMC7363712; doi:10.3897/zookeys.947.52317)
Supplement: XML Treatment for Oestrus [file zookeys.947.52317-treatment15.xml]

<!DOCTYPE tp:taxon-treatment
  PUBLIC "-//TaxonX//DTD Taxonomic Treatment Publishing DTD v0 20100105//EN" "tax-treatment-NSO.dtd">
<tp:taxon-treatment xmlns:tp="http://www.plazi.org/taxpub"><tp:treatment-meta><kwd-group><label>Taxon classification</label><kwd><named-content xmlns:xlink="http://www.w3.org/1999/xlink" content-type="kingdom">Animalia</named-content></kwd><kwd><named-content xmlns:xlink="http://www.w3.org/1999/xlink" content-type="order">Diptera</named-content></kwd><kwd><named-content xmlns:xlink="http://www.w3.org/1999/xlink" content-type="family">Oestridae</named-content></kwd></kwd-group><mixed-citation publication-type="journal"><person-group><name><surname>El-Hawagry</surname><given-names>Magdi S. A.</given-names></name><name><surname>Abdel-Dayem</surname><given-names>Mahmoud S.</given-names></name><name><surname>Dhafer</surname><given-names>Hathal M. Al</given-names></name></person-group><article-title>The family <tp:taxon-name><tp:taxon-name-part taxon-name-part-type="family">Oestridae</tp:taxon-name-part></tp:taxon-name> in Egypt and Saudi Arabia (<tp:taxon-name><tp:taxon-name-part taxon-name-part-type="order">Diptera</tp:taxon-name-part></tp:taxon-name>, <tp:taxon-name><tp:taxon-name-part taxon-name-part-type="superfamily">Oestroidea</tp:taxon-name-part></tp:taxon-name>)</article-title><source>Zookeys</source><day>08</day><month>6</month><year>2020</year><volume>947</volume><fpage>113</fpage><lpage>142</lpage><pub-id pub-id-type="doi">10.3897/zookeys.947.52317</pub-id></mixed-citation></tp:treatment-meta><tp:nomenclature><label>Genus</label><tp:taxon-name><object-id xmlns:xlink="http://www.w3.org/1999/xlink" content-type="arpha" xlink:type="simple">49C3240B-945C-5E3D-B28E-B0039DBAFF01</object-id>
            <tp:taxon-name-part taxon-name-part-type="genus" reg="Oestrus">Oestrus</tp:taxon-name-part>
          </tp:taxon-name><tp:taxon-authority>Linnaeus, 1758</tp:taxon-authority><tp:nomenclature-citation-list><tp:nomenclature-citation><tp:taxon-name>
                <tp:taxon-name-part taxon-name-part-type="genus" reg="Oestrus">Oestrus</tp:taxon-name-part>
              </tp:taxon-name><comment>Linnaeus, 1758: 584. Type species: <tp:taxon-name><tp:taxon-name-part taxon-name-part-type="genus" reg="Oestrus">Oestrus</tp:taxon-name-part> <tp:taxon-name-part taxon-name-part-type="species" reg="ovis">ovis</tp:taxon-name-part></tp:taxon-name> Linnaeus, 1758, by original designation of Curtis, 1826: 106.</comment></tp:nomenclature-citation><tp:nomenclature-citation><tp:taxon-name>
                <tp:taxon-name-part taxon-name-part-type="genus" reg="Cephalemyia">Cephalemyia</tp:taxon-name-part>
              </tp:taxon-name><comment>Latreille, 1818: 273. Type species: <tp:taxon-name><tp:taxon-name-part taxon-name-part-type="genus" reg="Oestrus">Oestrus</tp:taxon-name-part> <tp:taxon-name-part taxon-name-part-type="species" reg="ovis">ovis</tp:taxon-name-part></tp:taxon-name> Linnaeus, 1758, by monotypy.</comment></tp:nomenclature-citation><tp:nomenclature-citation><tp:taxon-name>
                <tp:taxon-name-part taxon-name-part-type="genus" reg="Cephalomyia">Cephalomyia</tp:taxon-name-part>
              </tp:taxon-name><comment>Agassiz, 1846: 71. Unjustified emendation of <tp:taxon-name><tp:taxon-name-part taxon-name-part-type="genus" reg="Cephalemyia">Cephalemyia</tp:taxon-name-part></tp:taxon-name>.</comment></tp:nomenclature-citation></tp:nomenclature-citation-list></tp:nomenclature></tp:taxon-treatment>
