# Supplementary material for: The family Oestridae in Egypt and Saudi Arabia (Diptera, Oestroidea)
Source: Zookeys. 2020 Jun 8;947:113–42. doi: 10.3897/zookeys.947.52317 (PMC7363712; doi:10.3897/zookeys.947.52317)
Supplement: XML Treatment for Oestrus ovis [file zookeys.947.52317-treatment16.xml]

<!DOCTYPE tp:taxon-treatment
  PUBLIC "-//TaxonX//DTD Taxonomic Treatment Publishing DTD v0 20100105//EN" "tax-treatment-NSO.dtd">
<tp:taxon-treatment xmlns:tp="http://www.plazi.org/taxpub"><tp:treatment-meta><kwd-group><label>Taxon classification</label><kwd><named-content xmlns:xlink="http://www.w3.org/1999/xlink" content-type="kingdom">Animalia</named-content></kwd><kwd><named-content xmlns:xlink="http://www.w3.org/1999/xlink" content-type="order">Diptera</named-content></kwd><kwd><named-content xmlns:xlink="http://www.w3.org/1999/xlink" content-type="family">Oestridae</named-content></kwd></kwd-group><mixed-citation publication-type="journal"><person-group><name><surname>El-Hawagry</surname><given-names>Magdi S. A.</given-names></name><name><surname>Abdel-Dayem</surname><given-names>Mahmoud S.</given-names></name><name><surname>Dhafer</surname><given-names>Hathal M. Al</given-names></name></person-group><article-title>The family <tp:taxon-name><tp:taxon-name-part taxon-name-part-type="family">Oestridae</tp:taxon-name-part></tp:taxon-name> in Egypt and Saudi Arabia (<tp:taxon-name><tp:taxon-name-part taxon-name-part-type="order">Diptera</tp:taxon-name-part></tp:taxon-name>, <tp:taxon-name><tp:taxon-name-part taxon-name-part-type="superfamily">Oestroidea</tp:taxon-name-part></tp:taxon-name>)</article-title><source>Zookeys</source><day>08</day><month>6</month><year>2020</year><volume>947</volume><fpage>113</fpage><lpage>142</lpage><pub-id pub-id-type="doi">10.3897/zookeys.947.52317</pub-id></mixed-citation></tp:treatment-meta><tp:nomenclature><tp:taxon-name><object-id xmlns:xlink="http://www.w3.org/1999/xlink" content-type="arpha" xlink:type="simple">1E9C5CEC-FA50-5327-85FA-A90A423D3972</object-id>
            <tp:taxon-name-part taxon-name-part-type="genus" reg="Oestrus">Oestrus</tp:taxon-name-part>
            <tp:taxon-name-part taxon-name-part-type="species" reg="ovis">ovis</tp:taxon-name-part>
          </tp:taxon-name><tp:taxon-authority>(Linnaeus, 1758)</tp:taxon-authority><tp:nomenclature-citation-list><tp:nomenclature-citation><tp:taxon-name>
                <tp:taxon-name-part taxon-name-part-type="genus" reg="Oestrus">Oestrus</tp:taxon-name-part> <tp:taxon-name-part taxon-name-part-type="species" reg="ovis">ovis</tp:taxon-name-part></tp:taxon-name><comment>Linnaeus, 1758: 585. Type locality: Not given (? Sweden).</comment></tp:nomenclature-citation><tp:nomenclature-citation><tp:taxon-name>
                <tp:taxon-name-part taxon-name-part-type="genus" reg="Oestrus">Oestrus</tp:taxon-name-part> <tp:taxon-name-part taxon-name-part-type="species" reg="argalis">argalis</tp:taxon-name-part></tp:taxon-name><comment>Pallas, 1776: 29. Type locality: Not given (? Middle Asia).</comment></tp:nomenclature-citation><tp:nomenclature-citation><tp:taxon-name>
                <tp:taxon-name-part taxon-name-part-type="genus" reg="Oestrus">Oestrus</tp:taxon-name-part> <tp:taxon-name-part taxon-name-part-type="species" reg="perplexus">perplexus</tp:taxon-name-part></tp:taxon-name><comment>Hudson, 1892: 63. Type locality: New Zealand. <italic>Nomen nudum</italic>.</comment></tp:nomenclature-citation></tp:nomenclature-citation-list></tp:nomenclature><tp:treatment-sec sec-type="Common name" id="SECID0EQRCI"><title>Common name.</title><p>Sheep nasal bot fly.</p></tp:treatment-sec><tp:treatment-sec sec-type="distribution" id="SECID0EVRCI"><title>Distribution.</title><p>Cosmopolitan (introduced with sheep in most parts of the world, see <xref ref-type="bibr" rid="B92">Papavero (1977)</xref>).</p></tp:treatment-sec><tp:treatment-sec sec-type="Localities, hosts, and dates of collection" id="SECID0E6RCI"><title>Localities, hosts, and dates of collection.</title><p>See Table <xref ref-type="table" rid="T11">11</xref> and Figure <xref ref-type="fig" rid="F6">6</xref>.</p><table-wrap id="T11" position="float" orientation="portrait"><label>Table 11.</label><caption><p>Localities, hosts, and dates of collection of <italic><tp:taxon-name><tp:taxon-name-part taxon-name-part-type="genus" reg="Oestrus">O.</tp:taxon-name-part> <tp:taxon-name-part taxon-name-part-type="species" reg="ovis">ovis</tp:taxon-name-part></tp:taxon-name></italic>.</p></caption><table id="TID0EDQAK" rules="all"><tbody><tr><th rowspan="1" colspan="1">Country</th><th rowspan="1" colspan="1">Zone or Region</th><th rowspan="1" colspan="1">Locality</th><th rowspan="1" colspan="1">Coordinates</th><th rowspan="1" colspan="1">Hosts and/or methods of collection</th><th rowspan="1" colspan="1">Months of collection</th><th rowspan="1" colspan="1">Reference</th></tr><tr><td rowspan="10" colspan="1">Egypt</td><td rowspan="1" colspan="1">Coastal Strip</td><td rowspan="1" colspan="1">Burg</td><td rowspan="1" colspan="1">
                    <named-content xmlns:xlink="http://www.w3.org/1999/xlink" content-type="dwc:verbatimCoordinates" xlink:type="simple">
                      <named-content content-type="geo-json" specific-use="{&#34;type&#34;:&#34;Point&#34;,&#34;coordinates&#34;:[29.533268,30.916760]}" id="NCID0EMUCI" xlink:type="simple">30.916760N, 29.533268E</named-content>
                    </named-content>
                  </td><td rowspan="1" colspan="1">not given</td><td rowspan="1" colspan="1">March</td><td rowspan="1" colspan="1">material (see material examined)</td></tr><tr><td rowspan="3" colspan="1">Eastern Desert</td><td rowspan="1" colspan="1">Wadi El-Mallah</td><td rowspan="1" colspan="1">–</td><td rowspan="1" colspan="1">not given</td><td rowspan="1" colspan="1">May</td><td rowspan="1" colspan="1">material (see material examined)</td></tr><tr><td rowspan="1" colspan="1">Wadi Hoff</td><td rowspan="1" colspan="1">
                    <named-content xmlns:xlink="http://www.w3.org/1999/xlink" content-type="dwc:verbatimCoordinates" xlink:type="simple">
                      <named-content content-type="geo-json" specific-use="{&#34;type&#34;:&#34;Point&#34;,&#34;coordinates&#34;:[31.312991,29.880357]}" id="NCID0EYVCI" xlink:type="simple">29.880357N, 31.312991E</named-content>
                    </named-content>
                  </td><td rowspan="1" colspan="1">not given</td><td rowspan="1" colspan="1">April</td><td rowspan="1" colspan="1">material (see material examined)</td></tr><tr><td rowspan="1" colspan="1">Wadi Rishrash</td><td rowspan="1" colspan="1">
                    <named-content xmlns:xlink="http://www.w3.org/1999/xlink" content-type="dwc:verbatimCoordinates" xlink:type="simple">
                      <named-content content-type="geo-json" specific-use="{&#34;type&#34;:&#34;Point&#34;,&#34;coordinates&#34;:[31.516660,29.416660]}" id="NCID0ERWCI" xlink:type="simple">29.41666N, 31.51666E</named-content>
                    </named-content>
                  </td><td rowspan="1" colspan="1">not given</td><td rowspan="1" colspan="1">November to April</td><td rowspan="1" colspan="1">material (see material examined)</td></tr><tr><td rowspan="6" colspan="1">Lower Nile Valley &amp; Delta</td><td rowspan="1" colspan="1">Ashmoun Gereiss</td><td rowspan="1" colspan="1">
                    <named-content xmlns:xlink="http://www.w3.org/1999/xlink" content-type="dwc:verbatimCoordinates" xlink:type="simple">
                      <named-content content-type="geo-json" specific-use="{&#34;type&#34;:&#34;Point&#34;,&#34;coordinates&#34;:[30.925513,30.325046]}" id="NCID0ENXCI" xlink:type="simple">30.325046N, 30.925513E</named-content>
                    </named-content>
                  </td><td rowspan="1" colspan="1">sheep (reared from larvae from nose)</td><td rowspan="1" colspan="1">March</td><td rowspan="1" colspan="1">material (see material examined)</td></tr><tr><td rowspan="1" colspan="1">Cairo, Cairo (abattoir)</td><td rowspan="1" colspan="1">
                    <named-content xmlns:xlink="http://www.w3.org/1999/xlink" content-type="dwc:verbatimCoordinates" xlink:type="simple">
                      <named-content content-type="geo-json" specific-use="{&#34;type&#34;:&#34;Point&#34;,&#34;coordinates&#34;:[31.244248,30.040022]}" id="NCID0EGYCI" xlink:type="simple">30.040022N, 31.244248E</named-content>
                    </named-content>
                  </td><td rowspan="1" colspan="1">sheep (from nose)</td><td rowspan="1" colspan="1">April to December</td><td rowspan="1" colspan="1">museum material (see material examined) and <xref ref-type="bibr" rid="B12">Amin et al. (1997)</xref></td></tr><tr><td rowspan="1" colspan="1">El-Hager</td><td rowspan="1" colspan="1">
                    <named-content xmlns:xlink="http://www.w3.org/1999/xlink" content-type="dwc:verbatimCoordinates" xlink:type="simple">
                      <named-content content-type="geo-json" specific-use="{&#34;type&#34;:&#34;Point&#34;,&#34;coordinates&#34;:[30.913711,30.282066]}" id="NCID0EDZCI" xlink:type="simple">30.282066N, 30.913711E</named-content>
                    </named-content>
                  </td><td rowspan="1" colspan="1">sweeping net by El-Hawagry</td><td rowspan="1" colspan="1">April</td><td rowspan="1" colspan="1">collected specimens (see material examined)</td></tr><tr><td rowspan="1" colspan="1">El-Katta</td><td rowspan="1" colspan="1">
                    <named-content xmlns:xlink="http://www.w3.org/1999/xlink" content-type="dwc:verbatimCoordinates" xlink:type="simple">
                      <named-content content-type="geo-json" specific-use="{&#34;type&#34;:&#34;Point&#34;,&#34;coordinates&#34;:[30.970563,30.225859]}" id="NCID0E3ZCI" xlink:type="simple">30.225859N, 30.970563E</named-content>
                    </named-content>
                  </td><td rowspan="1" colspan="1">not given</td><td rowspan="1" colspan="1">September</td><td rowspan="1" colspan="1">museum material (see material examined)</td></tr><tr><td rowspan="1" colspan="1">Kerdassa</td><td rowspan="1" colspan="1">
                    <named-content xmlns:xlink="http://www.w3.org/1999/xlink" content-type="dwc:verbatimCoordinates" xlink:type="simple">
                      <named-content content-type="geo-json" specific-use="{&#34;type&#34;:&#34;Point&#34;,&#34;coordinates&#34;:[31.113349,30.025663]}" id="NCID0EV1CI" xlink:type="simple">30.025663N, 31.113349E</named-content>
                    </named-content>
                  </td><td rowspan="1" colspan="1">sheep (from nose)</td><td rowspan="1" colspan="1">March and April</td><td rowspan="1" colspan="1">museum material (see material examined)</td></tr><tr><td rowspan="1" colspan="1">Wardan</td><td rowspan="1" colspan="1">
                    <named-content xmlns:xlink="http://www.w3.org/1999/xlink" content-type="dwc:verbatimCoordinates" xlink:type="simple">
                      <named-content content-type="geo-json" specific-use="{&#34;type&#34;:&#34;Point&#34;,&#34;coordinates&#34;:[30.905128,30.321045]}" id="NCID0EO2CI" xlink:type="simple">30.321045N, 30.905128E</named-content>
                    </named-content>
                  </td><td rowspan="1" colspan="1">sheep (reared from larvae from nose)</td><td rowspan="1" colspan="1">March</td><td rowspan="1" colspan="1">material (see material examined)</td></tr><tr><td rowspan="4" colspan="1">
                    <abbrev xmlns:xlink="http://www.w3.org/1999/xlink" xlink:title="Kingdom of Saudi Arabia" id="ABBRID0EB3CI" xlink:type="simple">KSA</abbrev>
                  </td><td rowspan="1" colspan="1">all regions</td><td rowspan="1" colspan="1">widespread</td><td rowspan="1" colspan="1">–</td><td rowspan="1" colspan="1">sheep and goats (from the nasal cavities and head sinuses)</td><td rowspan="1" colspan="1">March to June</td><td rowspan="1" colspan="1">
                    <xref ref-type="bibr" rid="B2">Abu-Thuraya (1982)</xref>
                  </td></tr><tr><td rowspan="1" colspan="1">Asir</td><td rowspan="1" colspan="1">widespread (slaughterhouses)</td><td rowspan="1" colspan="1">–</td><td rowspan="1" colspan="1">not given</td><td rowspan="1" colspan="1">throughout the year</td><td rowspan="1" colspan="1">
                    <xref ref-type="bibr" rid="B73">Kenawy et al. (2014)</xref>
                  </td></tr><tr><td rowspan="1" colspan="1">Jazan</td><td rowspan="1" colspan="1">Abu Arish</td><td rowspan="1" colspan="1">
                    <named-content xmlns:xlink="http://www.w3.org/1999/xlink" content-type="dwc:verbatimCoordinates" xlink:type="simple">
                      <named-content content-type="geo-json" specific-use="{&#34;type&#34;:&#34;Point&#34;,&#34;coordinates&#34;:[42.834800,16.959500]}" id="NCID0EC5CI" xlink:type="simple">16.9595N, 42.8348E</named-content>
                    </named-content>
                  </td><td rowspan="1" colspan="1">Sheep (heads)</td><td rowspan="1" colspan="1">throughout the year</td><td rowspan="1" colspan="1">
                    <xref ref-type="bibr" rid="B17">Bosly (2013)</xref>
                  </td></tr><tr><td rowspan="1" colspan="1">Riyadh</td><td rowspan="1" colspan="1">Riyadh (slaughterhouse)</td><td rowspan="1" colspan="1">
                    <named-content xmlns:xlink="http://www.w3.org/1999/xlink" content-type="dwc:verbatimCoordinates" xlink:type="simple">
                      <named-content content-type="geo-json" specific-use="{&#34;type&#34;:&#34;Point&#34;,&#34;coordinates&#34;:[46.736175,24.578977]}" id="NCID0ED6CI" xlink:type="simple">24.578977N, 46.736175E</named-content>
                    </named-content>
                  </td><td rowspan="1" colspan="1">sheep and goats</td><td rowspan="1" colspan="1">May</td><td rowspan="1" colspan="1">
                    <xref ref-type="bibr" rid="B26">Büttiker and Zumpt (1982)</xref>
                  </td></tr></tbody></table></table-wrap></tp:treatment-sec><tp:treatment-sec sec-type="material" id="SECID0EW6CI"><title>Material examined.</title><p>Egypt • 1 male; Burg; <named-content xmlns:xlink="http://www.w3.org/1999/xlink" content-type="dwc:verbatimCoordinates" xlink:type="simple"><named-content content-type="geo-json" specific-use="{&#34;type&#34;:&#34;Point&#34;,&#34;coordinates&#34;:[29.533268,30.916760]}" id="NCID0E66CI" xlink:type="simple">30.916760N, 29.533268E</named-content></named-content>; 16.Mar.1935; H.C.E &amp; M.T leg.; <named-content xmlns:xlink="http://www.w3.org/1999/xlink" content-type="dwc:institutional_code" xlink:type="simple">EFC</named-content> • 3 males, 3 females; Cairo, Cairo abattoir; <named-content xmlns:xlink="http://www.w3.org/1999/xlink" content-type="dwc:verbatimCoordinates" xlink:type="simple"><named-content content-type="geo-json" specific-use="{&#34;type&#34;:&#34;Point&#34;,&#34;coordinates&#34;:[31.244248,30.040022]}" id="NCID0EMADI" xlink:type="simple">30.040022N, 31.244248E</named-content></named-content>; 5.Jun.1929; Efflatoun leg.; from sheep’s nose; <named-content xmlns:xlink="http://www.w3.org/1999/xlink" content-type="dwc:institutional_code" xlink:type="simple">EFC</named-content> • 1 male, 1 female; same data as for preceding; 23.Dec.1929 • 2 males; same data as for preceding; 26.Nov.1929 • 1 male, same data as for preceding; 2.Jul.1924 • 1 male, same data as for preceding; 2. Apr.1924 • 1 female, same data as for preceding; 5. Apr.1924 • 1 female; Kerdassa; <named-content xmlns:xlink="http://www.w3.org/1999/xlink" content-type="dwc:verbatimCoordinates" xlink:type="simple"><named-content content-type="geo-json" specific-use="{&#34;type&#34;:&#34;Point&#34;,&#34;coordinates&#34;:[31.113349,30.025663]}" id="NCID0EZADI" xlink:type="simple">30.025663N, 31.113349E</named-content></named-content>; 18.Mar.1924; from the nose of sheep; <named-content xmlns:xlink="http://www.w3.org/1999/xlink" content-type="dwc:institutional_code" xlink:type="simple">EFC</named-content> • 1 female; same data as for preceding; 22.May.1924; R. M. leg. • 1 female; Wadi Hoff; <named-content xmlns:xlink="http://www.w3.org/1999/xlink" content-type="dwc:verbatimCoordinates" xlink:type="simple"><named-content content-type="geo-json" specific-use="{&#34;type&#34;:&#34;Point&#34;,&#34;coordinates&#34;:[31.312991,29.880357]}" id="NCID0EGBDI" xlink:type="simple">29.880357N, 31.312991E</named-content></named-content>; 14.Apr.1921; Efflatoun leg.; <named-content xmlns:xlink="http://www.w3.org/1999/xlink" content-type="dwc:institutional_code" xlink:type="simple">EFC</named-content> • 1 female; Wadi Rishrash; <named-content xmlns:xlink="http://www.w3.org/1999/xlink" content-type="dwc:verbatimCoordinates" xlink:type="simple"><named-content content-type="geo-json" specific-use="{&#34;type&#34;:&#34;Point&#34;,&#34;coordinates&#34;:[31.516660,29.416660]}" id="NCID0ETBDI" xlink:type="simple">29.41666N, 31.51666E</named-content></named-content>; 16.Apr.1932; ET &amp; R leg.; <named-content xmlns:xlink="http://www.w3.org/1999/xlink" content-type="dwc:institutional_code" xlink:type="simple">EFC</named-content> • 1 female; Wadi Rishrash; <named-content xmlns:xlink="http://www.w3.org/1999/xlink" content-type="dwc:verbatimCoordinates" xlink:type="simple"><named-content content-type="geo-json" specific-use="{&#34;type&#34;:&#34;Point&#34;,&#34;coordinates&#34;:[31.516660,29.416660]}" id="NCID0EACDI" xlink:type="simple">29.41666N, 31.51666E</named-content></named-content>; 29.Mar.1935; H.C.E. &amp; M.T. leg.; <named-content xmlns:xlink="http://www.w3.org/1999/xlink" content-type="dwc:institutional_code" xlink:type="simple">EFC</named-content> • 1 male; Ashmoun Gereiss; <named-content xmlns:xlink="http://www.w3.org/1999/xlink" content-type="dwc:verbatimCoordinates" xlink:type="simple"><named-content content-type="geo-json" specific-use="{&#34;type&#34;:&#34;Point&#34;,&#34;coordinates&#34;:[30.925513,30.325046]}" id="NCID0ENCDI" xlink:type="simple">30.325046N, 30.925513E</named-content></named-content>; Wardan; <named-content xmlns:xlink="http://www.w3.org/1999/xlink" content-type="dwc:verbatimCoordinates" xlink:type="simple"><named-content content-type="geo-json" specific-use="{&#34;type&#34;:&#34;Point&#34;,&#34;coordinates&#34;:[30.905128,30.321045]}" id="NCID0EVCDI" xlink:type="simple">30.321045N, 30.905128E</named-content></named-content>; 23.Mar.1924; H.C.E. leg.; reared from larvae from the nose of sheep; <abbrev xmlns:xlink="http://www.w3.org/1999/xlink" content-type="institution" xlink:title="Ministry of Agriculture Collection, Plant Protection Research Institute, Dokki, Giza, Egypt" id="ABBRID0E1CDI" xlink:type="simple">PPDD</abbrev> • 1 female; El-Mallah, East of Helwan; 3.May.1926; Farag leg.; <abbrev xmlns:xlink="http://www.w3.org/1999/xlink" content-type="institution" xlink:title="Ministry of Agriculture Collection, Plant Protection Research Institute, Dokki, Giza, Egypt" id="ABBRID0E6CDI" xlink:type="simple">PPDD</abbrev> • 1 female; El-Katta; <named-content xmlns:xlink="http://www.w3.org/1999/xlink" content-type="dwc:verbatimCoordinates" xlink:type="simple"><named-content content-type="geo-json" specific-use="{&#34;type&#34;:&#34;Point&#34;,&#34;coordinates&#34;:[30.970563,30.225859]}" id="NCID0EHDDI" xlink:type="simple">30.225859N, 30.970563E</named-content></named-content>; 20.Sep.1924; <abbrev xmlns:xlink="http://www.w3.org/1999/xlink" content-type="institution" xlink:title="Ministry of Agriculture Collection, Plant Protection Research Institute, Dokki, Giza, Egypt" id="ABBRID0EMDDI" xlink:type="simple">PPDD</abbrev> • 1 male; Kerdassa; <named-content xmlns:xlink="http://www.w3.org/1999/xlink" content-type="dwc:verbatimCoordinates" xlink:type="simple"><named-content content-type="geo-json" specific-use="{&#34;type&#34;:&#34;Point&#34;,&#34;coordinates&#34;:[31.113349,30.025663]}" id="NCID0EUDDI" xlink:type="simple">30.025663N, 31.113349E</named-content></named-content>; 15.May.1938; Mabrouk leg.; <abbrev xmlns:xlink="http://www.w3.org/1999/xlink" content-type="institution" xlink:title="Ministry of Agriculture Collection, Plant Protection Research Institute, Dokki, Giza, Egypt" id="ABBRID0EZDDI" xlink:type="simple">PPDD</abbrev>.</p></tp:treatment-sec><tp:treatment-sec><!--Section generated to contain objects referenced in tp:taxon-treatment.--><fig id="F6" position="float" orientation="portrait"><object-id xmlns:xlink="http://www.w3.org/1999/xlink" content-type="doi" xlink:type="simple">10.3897/zookeys.947.52317.figure6</object-id><object-id xmlns:xlink="http://www.w3.org/1999/xlink" content-type="arpha" xlink:type="simple">8267EE81-8AB9-5B4B-BE03-A5F986A16FF9</object-id><label>Figure 6.</label><caption><p>Distribution map of <italic><tp:taxon-name><tp:taxon-name-part taxon-name-part-type="genus" reg="Oestrus">O.</tp:taxon-name-part> <tp:taxon-name-part taxon-name-part-type="species" reg="ovis">ovis</tp:taxon-name-part></tp:taxon-name></italic>, <italic><tp:taxon-name><tp:taxon-name-part taxon-name-part-type="genus" reg="Przhevalskiana">P.</tp:taxon-name-part> <tp:taxon-name-part taxon-name-part-type="species" reg="silenus">silenus</tp:taxon-name-part></tp:taxon-name></italic>, and <italic><tp:taxon-name><tp:taxon-name-part taxon-name-part-type="genus" reg="Rhinoestrus">R.</tp:taxon-name-part> <tp:taxon-name-part taxon-name-part-type="species" reg="purpureus">purpureus</tp:taxon-name-part></tp:taxon-name></italic>.</p></caption><graphic xmlns:xlink="http://www.w3.org/1999/xlink" xlink:href="zookeys-947-113-g006.jpg" position="float" orientation="portrait" xlink:type="simple" id="oo_430267.jpg"><uri content-type="original_file" xlink:type="simple">https://binary.pensoft.net/fig/430267</uri></graphic></fig></tp:treatment-sec><ref-list><ref id="B92"><mixed-citation xmlns:xlink="http://www.w3.org/1999/xlink" xlink:type="simple"><person-group><name name-style="western"><surname>Papavero</surname><given-names>N</given-names></name></person-group> (<year>1977</year>) The world <tp:taxon-name><tp:taxon-name-part taxon-name-part-type="family">Oestridae</tp:taxon-name-part></tp:taxon-name> (<tp:taxon-name><tp:taxon-name-part taxon-name-part-type="order">Diptera</tp:taxon-name-part></tp:taxon-name>), mammals and continental drift. Dr. W.Junk bv Publishers-The Hague, 240 pp. <ext-link xlink:type="simple" ext-link-type="doi" xlink:href="10.1007/978-94-010-1306-2">https://doi.org/10.1007/978-94-010-1306-2</ext-link></mixed-citation></ref><ref id="B12"><mixed-citation xmlns:xlink="http://www.w3.org/1999/xlink" xlink:type="simple"><person-group><name name-style="western"><surname>Amin</surname><given-names>AR</given-names></name><name name-style="western"><surname>Morsy</surname><given-names>TA</given-names></name><name name-style="western"><surname>Shoukry</surname><given-names>A</given-names></name><name name-style="western"><surname>Mazyad</surname><given-names>SA</given-names></name></person-group> (<year>1997</year>) <article-title>Oestrid head maggots in slaughtered sheep in Cairo abattoir.</article-title><source>Journal of the Egyptian Society of Parasitology</source><volume>27</volume>: <fpage>855</fpage>–<lpage>861</lpage>.</mixed-citation></ref><ref id="B2"><mixed-citation xmlns:xlink="http://www.w3.org/1999/xlink" xlink:type="simple"><person-group><name name-style="western"><surname>Abu-Thuraya</surname><given-names>NH</given-names></name></person-group> (<year>1982</year>) <source>General survey, agricultural pests in Saudi Arabia.</source><publisher-name>Ministry of Agriculture and Water</publisher-name>, <publisher-loc>Agriculture Research Department of Plant Protection: Kingdom of Saudi Arabia</publisher-loc>, <size units="page">326 pp</size>.</mixed-citation></ref><ref id="B73"><mixed-citation xmlns:xlink="http://www.w3.org/1999/xlink" xlink:type="simple"><person-group><name name-style="western"><surname>Kenawy</surname><given-names>MA</given-names></name><name name-style="western"><surname>Al Ashry</surname><given-names>HA</given-names></name><name name-style="western"><surname>Shobrak</surname><given-names>M</given-names></name></person-group> (<year>2014</year>) Synanthropic flies of Asir Province, southwest of Saudi Arabia. Journal of Entomological and Acarological Research 46: 4623. <ext-link xlink:type="simple" ext-link-type="doi" xlink:href="10.4081/jear.2014.4623">https://doi.org/10.4081/jear.2014.4623</ext-link></mixed-citation></ref><ref id="B17"><mixed-citation xmlns:xlink="http://www.w3.org/1999/xlink" xlink:type="simple"><person-group><name name-style="western"><surname>Bosly</surname><given-names>AH</given-names></name></person-group> (<year>2013</year>) <article-title>Seasonal prevalence of <tp:taxon-name><tp:taxon-name-part taxon-name-part-type="genus">Oestrus</tp:taxon-name-part> <tp:taxon-name-part taxon-name-part-type="species">ovis</tp:taxon-name-part></tp:taxon-name> L. (<tp:taxon-name><tp:taxon-name-part taxon-name-part-type="order">Diptera</tp:taxon-name-part></tp:taxon-name>: <tp:taxon-name><tp:taxon-name-part taxon-name-part-type="family">Oestridae</tp:taxon-name-part></tp:taxon-name>) larvae in infested sheep in Jazan Region, Saudi Arabia.</article-title><source>Journal of Parasitology and Vector Biology</source><volume>5</volume>(<issue>5</issue>): <fpage>66</fpage>–<lpage>71</lpage>.</mixed-citation></ref><ref id="B26"><mixed-citation xmlns:xlink="http://www.w3.org/1999/xlink" xlink:type="simple"><person-group><name name-style="western"><surname>Büttiker</surname><given-names>W</given-names></name><name name-style="western"><surname>Zumpt</surname><given-names>F</given-names></name></person-group> (<year>1982</year>) <article-title>Veterinary and applied zoology in KSA: Myiasis in domestic animals.</article-title><source>Fauna of Saudi Arabia</source><volume>4</volume>: <fpage>520</fpage>–<lpage>524</lpage>.</mixed-citation></ref></ref-list></tp:taxon-treatment>
