# Supplementary material for: The family Oestridae in Egypt and Saudi Arabia (Diptera, Oestroidea)
Source: Zookeys. 2020 Jun 8;947:113–42. doi: 10.3897/zookeys.947.52317 (PMC7363712; doi:10.3897/zookeys.947.52317)
Supplement: XML Treatment for Rhinoestrus purpureus [file zookeys.947.52317-treatment18.xml]

<!DOCTYPE tp:taxon-treatment
  PUBLIC "-//TaxonX//DTD Taxonomic Treatment Publishing DTD v0 20100105//EN" "tax-treatment-NSO.dtd">
<tp:taxon-treatment xmlns:tp="http://www.plazi.org/taxpub"><tp:treatment-meta><kwd-group><label>Taxon classification</label><kwd><named-content xmlns:xlink="http://www.w3.org/1999/xlink" content-type="kingdom">Animalia</named-content></kwd><kwd><named-content xmlns:xlink="http://www.w3.org/1999/xlink" content-type="order">Diptera</named-content></kwd><kwd><named-content xmlns:xlink="http://www.w3.org/1999/xlink" content-type="family">Oestridae</named-content></kwd></kwd-group><mixed-citation publication-type="journal"><person-group><name><surname>El-Hawagry</surname><given-names>Magdi S. A.</given-names></name><name><surname>Abdel-Dayem</surname><given-names>Mahmoud S.</given-names></name><name><surname>Dhafer</surname><given-names>Hathal M. Al</given-names></name></person-group><article-title>The family <tp:taxon-name><tp:taxon-name-part taxon-name-part-type="family">Oestridae</tp:taxon-name-part></tp:taxon-name> in Egypt and Saudi Arabia (<tp:taxon-name><tp:taxon-name-part taxon-name-part-type="order">Diptera</tp:taxon-name-part></tp:taxon-name>, <tp:taxon-name><tp:taxon-name-part taxon-name-part-type="superfamily">Oestroidea</tp:taxon-name-part></tp:taxon-name>)</article-title><source>Zookeys</source><day>08</day><month>6</month><year>2020</year><volume>947</volume><fpage>113</fpage><lpage>142</lpage><pub-id pub-id-type="doi">10.3897/zookeys.947.52317</pub-id></mixed-citation></tp:treatment-meta><tp:nomenclature><tp:taxon-name><object-id xmlns:xlink="http://www.w3.org/1999/xlink" content-type="arpha" xlink:type="simple">5B13BD52-F039-545A-AC84-3FFA45EE9758</object-id>
            <tp:taxon-name-part taxon-name-part-type="genus" reg="Rhinoestrus">Rhinoestrus</tp:taxon-name-part>
            <tp:taxon-name-part taxon-name-part-type="species" reg="purpureus">purpureus</tp:taxon-name-part>
          </tp:taxon-name><tp:taxon-authority>(Brauer, 1858)</tp:taxon-authority><tp:nomenclature-citation-list><tp:nomenclature-citation><tp:taxon-name>
                <tp:taxon-name-part taxon-name-part-type="genus" reg="Cephalomyia">Cephalomyia</tp:taxon-name-part> <tp:taxon-name-part taxon-name-part-type="species" reg="purpurea">purpurea</tp:taxon-name-part></tp:taxon-name><comment>Brauer, 1858b: 457. Type locality: Austria (Bisamberg).</comment></tp:nomenclature-citation><tp:nomenclature-citation><tp:taxon-name>
                <tp:taxon-name-part taxon-name-part-type="genus" reg="Rhinoestrus">Rhinoestrus</tp:taxon-name-part> <tp:taxon-name-part taxon-name-part-type="species" reg="nasalis">nasalis</tp:taxon-name-part></tp:taxon-name><comment>: Brumpt, 1913: 700. Misidentification.</comment></tp:nomenclature-citation></tp:nomenclature-citation-list></tp:nomenclature><tp:treatment-sec sec-type="Common name" id="SECID0EDIDI"><title>Common name.</title><p>Equine nasal bot fly.</p></tp:treatment-sec><tp:treatment-sec sec-type="distribution" id="SECID0EIIDI"><title>Distribution.</title><p><abbrev xmlns:xlink="http://www.w3.org/1999/xlink" xlink:title="Afrotropical Realm" id="ABBRID0EOIDI" xlink:type="simple">AF</abbrev>, <abbrev xmlns:xlink="http://www.w3.org/1999/xlink" xlink:title="Oriental Realm" id="ABBRID0ESIDI" xlink:type="simple">OR</abbrev>: Widespread (introduced with horses, see <xref ref-type="bibr" rid="B92">Papavero (1977)</xref>). <abbrev xmlns:xlink="http://www.w3.org/1999/xlink" xlink:title="Palearctic Realm" id="ABBRID0E1IDI" xlink:type="simple">PA</abbrev>: Widespread.</p></tp:treatment-sec><tp:treatment-sec sec-type="Localities, hosts, and dates of collection" id="SECID0E5IDI"><title>Localities, hosts, and dates of collection.</title><p>See Table <xref ref-type="table" rid="T12">12</xref> and Figure <xref ref-type="fig" rid="F6">6</xref>.</p><table-wrap id="T12" position="float" orientation="portrait"><label>Table 12.</label><caption><p>Localities, hosts, and dates of collection of <italic><tp:taxon-name><tp:taxon-name-part taxon-name-part-type="genus" reg="Rhinoestrus">R.</tp:taxon-name-part> <tp:taxon-name-part taxon-name-part-type="species" reg="purpureus">purpureus</tp:taxon-name-part></tp:taxon-name></italic>.</p></caption><table id="TID0E45AK" rules="all"><tbody><tr><th rowspan="1" colspan="1">Country</th><th rowspan="1" colspan="1">Zone or Region</th><th rowspan="1" colspan="1">Locality</th><th rowspan="1" colspan="1">Coordinates</th><th rowspan="1" colspan="1">Hosts and/or methods of collection</th><th rowspan="1" colspan="1">Months of collection</th><th rowspan="1" colspan="1">Reference</th></tr><tr><td rowspan="4" colspan="1">Egypt</td><td rowspan="4" colspan="1">Lower Nile Valley &amp; Delta</td><td rowspan="1" colspan="1">Cairo</td><td rowspan="1" colspan="1">
                    <named-content xmlns:xlink="http://www.w3.org/1999/xlink" content-type="dwc:verbatimCoordinates" xlink:type="simple">
                      <named-content content-type="geo-json" specific-use="{&#34;type&#34;:&#34;Point&#34;,&#34;coordinates&#34;:[31.270483,29.999896]}" id="NCID0ELLDI" xlink:type="simple">29.999896N, 31.270483E</named-content>
                    </named-content>
                  </td><td rowspan="1" colspan="1">Donkey (from head)</td><td rowspan="1" colspan="1">May</td><td rowspan="1" colspan="1">museum material (see material examined)</td></tr><tr><td rowspan="1" colspan="1">El-Magadlah</td><td rowspan="1" colspan="1">–</td><td rowspan="1" colspan="1">not given</td><td rowspan="1" colspan="1">April</td><td rowspan="1" colspan="1">museum material (see material examined)</td></tr><tr><td rowspan="1" colspan="1">Giza</td><td rowspan="1" colspan="1">
                    <named-content xmlns:xlink="http://www.w3.org/1999/xlink" content-type="dwc:verbatimCoordinates" xlink:type="simple">
                      <named-content content-type="geo-json" specific-use="{&#34;type&#34;:&#34;Point&#34;,&#34;coordinates&#34;:[31.207837,30.015432]}" id="NCID0EUMDI" xlink:type="simple">30.015432N, 31.207837E</named-content>
                    </named-content>
                  </td><td rowspan="1" colspan="1">not given</td><td rowspan="1" colspan="1">May</td><td rowspan="1" colspan="1">museum material (see material examined)</td></tr><tr><td rowspan="1" colspan="1">Giza, Giza zoo abattoir (donkeys originally obtained from four governorates: Giza, Monofia, Fayoum, and Bani Sweif)</td><td rowspan="1" colspan="1">
                    <named-content xmlns:xlink="http://www.w3.org/1999/xlink" content-type="dwc:verbatimCoordinates" xlink:type="simple">
                      <named-content content-type="geo-json" specific-use="{&#34;type&#34;:&#34;Point&#34;,&#34;coordinates&#34;:[31.215963,30.027973]}" id="NCID0ENNDI" xlink:type="simple">30.027973N, 31.215963E</named-content>
                    </named-content>
                  </td><td rowspan="1" colspan="1">donkeys</td><td rowspan="1" colspan="1">throughout the year</td><td rowspan="1" colspan="1">
                    <xref ref-type="bibr" rid="B68">Hilali et al. (2015)</xref>
                  </td></tr></tbody></table></table-wrap><p><bold>Material examined.</bold> Egypt • 1 male; Cairo; <named-content xmlns:xlink="http://www.w3.org/1999/xlink" content-type="dwc:verbatimCoordinates" xlink:type="simple"><named-content content-type="geo-json" specific-use="{&#34;type&#34;:&#34;Point&#34;,&#34;coordinates&#34;:[31.270483,29.999896]}" id="NCID0EHODI" xlink:type="simple">29.999896N, 31.270483E</named-content></named-content>; 10.May.1922; Efflatoun leg.; from donkey’s head; <named-content xmlns:xlink="http://www.w3.org/1999/xlink" content-type="dwc:institutional_code" xlink:type="simple">EFC</named-content> • 1 male; El-Magadlah; 27.Apr.1924; R. Mabrouk leg.; <named-content xmlns:xlink="http://www.w3.org/1999/xlink" content-type="dwc:institutional_code" xlink:type="simple">EFC</named-content> • 1 female; Giza; <named-content xmlns:xlink="http://www.w3.org/1999/xlink" content-type="dwc:verbatimCoordinates" xlink:type="simple"><named-content content-type="geo-json" specific-use="{&#34;type&#34;:&#34;Point&#34;,&#34;coordinates&#34;:[31.207837,30.015432]}" id="NCID0EZODI" xlink:type="simple">30.015432N, 31.207837E</named-content></named-content>; 2.May.1907; <named-content xmlns:xlink="http://www.w3.org/1999/xlink" content-type="dwc:institutional_code" xlink:type="simple">EFC</named-content>.</p></tp:treatment-sec><tp:treatment-sec><!--Section generated to contain objects referenced in tp:taxon-treatment.--><fig id="F6" position="float" orientation="portrait"><object-id xmlns:xlink="http://www.w3.org/1999/xlink" content-type="doi" xlink:type="simple">10.3897/zookeys.947.52317.figure6</object-id><object-id xmlns:xlink="http://www.w3.org/1999/xlink" content-type="arpha" xlink:type="simple">8267EE81-8AB9-5B4B-BE03-A5F986A16FF9</object-id><label>Figure 6.</label><caption><p>Distribution map of <italic><tp:taxon-name><tp:taxon-name-part taxon-name-part-type="genus" reg="Oestrus">O.</tp:taxon-name-part> <tp:taxon-name-part taxon-name-part-type="species" reg="ovis">ovis</tp:taxon-name-part></tp:taxon-name></italic>, <italic><tp:taxon-name><tp:taxon-name-part taxon-name-part-type="genus" reg="Przhevalskiana">P.</tp:taxon-name-part> <tp:taxon-name-part taxon-name-part-type="species" reg="silenus">silenus</tp:taxon-name-part></tp:taxon-name></italic>, and <italic><tp:taxon-name><tp:taxon-name-part taxon-name-part-type="genus" reg="Rhinoestrus">R.</tp:taxon-name-part> <tp:taxon-name-part taxon-name-part-type="species" reg="purpureus">purpureus</tp:taxon-name-part></tp:taxon-name></italic>.</p></caption><graphic xmlns:xlink="http://www.w3.org/1999/xlink" xlink:href="zookeys-947-113-g006.jpg" position="float" orientation="portrait" xlink:type="simple" id="oo_430267.jpg"><uri content-type="original_file" xlink:type="simple">https://binary.pensoft.net/fig/430267</uri></graphic></fig></tp:treatment-sec><ref-list><ref id="B92"><mixed-citation xmlns:xlink="http://www.w3.org/1999/xlink" xlink:type="simple"><person-group><name name-style="western"><surname>Papavero</surname><given-names>N</given-names></name></person-group> (<year>1977</year>) The world <tp:taxon-name><tp:taxon-name-part taxon-name-part-type="family">Oestridae</tp:taxon-name-part></tp:taxon-name> (<tp:taxon-name><tp:taxon-name-part taxon-name-part-type="order">Diptera</tp:taxon-name-part></tp:taxon-name>), mammals and continental drift. Dr. W.Junk bv Publishers-The Hague, 240 pp. <ext-link xlink:type="simple" ext-link-type="doi" xlink:href="10.1007/978-94-010-1306-2">https://doi.org/10.1007/978-94-010-1306-2</ext-link></mixed-citation></ref><ref id="B68"><mixed-citation xmlns:xlink="http://www.w3.org/1999/xlink" xlink:type="simple"><person-group><name name-style="western"><surname>Hilali</surname><given-names>MA</given-names></name><name name-style="western"><surname>Mahdy</surname><given-names>OA</given-names></name><name name-style="western"><surname>Attia</surname><given-names>MM</given-names></name></person-group> (<year>2015</year>) <article-title>Monthly variations of <italic><tp:taxon-name><tp:taxon-name-part taxon-name-part-type="genus">Rhinoestrus</tp:taxon-name-part></tp:taxon-name></italic> spp. (<tp:taxon-name><tp:taxon-name-part taxon-name-part-type="order">Diptera</tp:taxon-name-part></tp:taxon-name>: <tp:taxon-name><tp:taxon-name-part taxon-name-part-type="family">Oestridae</tp:taxon-name-part></tp:taxon-name>) larvae infesting donkeys in Egypt: Morphological and molecular identification of third stage larvae.</article-title><source>Journal of Advanced Research</source><volume>6</volume>(<issue>6</issue>): <fpage>1015</fpage>–<lpage>1021</lpage>. <ext-link xlink:type="simple" ext-link-type="doi" xlink:href="10.1016/j.jare.2014.12.003">https://doi.org/10.1016/j.jare.2014.12.003</ext-link></mixed-citation></ref></ref-list></tp:taxon-treatment>
